# Supplementary material for: Sequence-based genome-wide association study of individual milk mid-infrared wavenumbers in mixed-breed dairy cattle
Source: Genet Sel Evol. 2021 Jul 20;53:62. doi: 10.1186/s12711-021-00648-9 (PMC8290608; doi:10.1186/s12711-021-00648-9)
Supplement: Supplementary file 2 — Additional file 2: Table S2. Peak variants of 27 protein-sequence association effects classified as moderately significant for FT-MIR wavenumber phenotypes. Moderately significant effects are those for which the −log﻿10(﻿p-value) of the effect was greater than 1x the Bonferroni threshold of −log10(6.2e-13) and the correlation between the tag variant and the protein-sequence variant was higher than 0.9, but the effect did not meet the criteria of a highly significant effect (see Table 1). Effects where the locus has been identified as highly significant based on the LD with one or more other genes (and is also present in Table 1) are shaded yellow. No. of hits is the number of wavenumbers for which the variant was selected as the representative (most significant) tag variant for a peak. Iterations are defined relative to the base GWAS, with the base GWAS represented as iteration 0. L = Low impact splice region variant; M = Moderate impact missense variant; H = High impact splice donor. Table S3. Minor allele frequencies and allele effects for WGS tag variants with a highly significant protein-sequence association effect in at least one FT-MIR wavenumber. Table S4. Association statistic profiles for 31 highly significant protein-sequence effects identified in FT-MIR wavenumber phenotypes. For each protein-sequence mutation, the proportion of phenotypic and genetic variance that it accounts for is shown for each of the 895 FT-MIR wavenumbers and three FT-MIR predicted milk composition phenotypes. The genetic variance for each phenotype is the SNP-based estimate evaluated by the Bolt-LMM software. Table S5. Chronological profiles across iterations for 17 highly significant protein-sequence association effects observed in FT-MIR wavenumbers, where the association is observed after fitting the top chromosomal variant(s) in previous GWAS iterations and/or the base GWAS as covariates. Iterations are defined relative to the base GWAS, with the base GWAS represented as iterat [file 12711_2021_648_MOESM2_ESM.xlsx]

## Sheet: Table S2
Chr	Position	Tag variant ID	No. of Hits	Top wave-number	Iteration	P-value	Protein coding variant ID	LD	Gene	Impact	Description
1	143874528	rs210853796	1	2544	1	4.5e-13	rs210853796	1	UMODL1	M	c.1982C>T
1	144192782	rs208749212	2	2954	1	8.1e-14	rs208749212	1	TFF1	M	c.224G>T
3	54258151	rs208197051	7	1130	0	5.2e-18	rs209968430	0.97	ENSBTAG00000014857	L	c.301-8G>A
3	54258151	rs208197051	7	1130	0	5.2e-18	rs207922427	0.971	ENSBTAG00000017670	M	c.655A>C
3	54258151	rs208197051	7	1130	0	5.2e-18	rs209038383	0.972	GBP5	M	c.9G>A
5	27835741	rs135284663	10	1085	2	3.4e-18	rs110130901	0.9999	KRT7	M	c.908A>G
5	112121312	rs209287637	2	2671	1	5.6e-16	rs209287637	1	TNRC6B	M	c.797G>A
6	86335083	rs462124622	9	1369	3	3.7e-22	rs384429777	0.973	ENSBTAG00000003523	L	c.1014+3A>G
6	86335083	rs462124622	9	1369	3	3.7e-22	rs382793163	0.961	UGT2B10	M	c.1406G>A
6	87534452	rs433620526	1	2973	3	3.8e-16	rs438534592	0.962	CABS1	M	c.810C>A
6	88851143	rs384262616	2	1276	3	2.8e-28	rs110326785	0.913	NPFFR2	M	c.1174G>A
10	46514558	rs109205360	18	1235	0	1.7e-48	rs137170204	0.904	HERC1	L	c.14079+3G>A
10	46514558	rs109205360	18	1235	0	1.7e-48	rs135013504	0.904	USP3	L	c.1332+5T>C
12	72110595	rs42593480	2	3674	0	1.9e-27	rs42593493	0.941	ENSBTAG00000045751	L	c.1659+4C>T
14	1802265	rs109234250	310	1716	0	1.5e-2607	rs135258919	0.903	HSF1	M	c.1031T>C
14	1842932	rs135134051	1	3189	0	3.8e-15	rs135134051	1	BOP1	L	c.1215+6G>C
15	52197561	rs480295644	1	1555	1	5.3e-14	rs41768351	0.931	CHRNA10	M	c.1085G>A
15	53940444	rs382926661	23	1205	1	4.2e-19	rs380813700	0.941	ARHGEF17	M	c.1756G>A
16	1455243	rs380323951	10	1216	1	7.6e-36	rs379734240	0.904	ZC3H11A	L	c.503-7A>C
16	60784946	rs209235878	6	1451	4	8.4e-17	rs42733251	0.992	SEC16B	M	c.1907G>A
17	70309223	rs42288202	6	1276	0	1e-17	rs42288202	1	HSCB	L	c.424-3T>C
18	2203322	rs132899112	7	1466	1	1.4e-15	rs134184381	0.997	FA2H	L	c.271-8T>C
19	33515473	rs382520566	3	1399	4	3.3e-15	rs210304540	0.995	CDRT4	L	c.-38G>T
19	42604860	rs134093156	18	1462	0	1.9e-39	rs209920132	0.918	ACLY	L	c.1846-3T>C
19	42604860	rs134093156	18	1462	0	1.9e-39	rs209373086	0.919	JUP	L	c.1055-4C>G
19	43036265	rs210324533	11	1029	1	5.3e-43	rs381010891	0.921	ZNF385C	M	c.628C>G
19	51515451	rs41925642	22	2984	1	2.5e-18	rs41925642	1	ENSBTAG00000047973	M	c.298A>C
25	36089539	rs210232064	10	1029	0	2.8e-16	rs210065065	0.915	PLOD3	M	c.432G>C
26	21098102	rs479414226	9	1138	0	5.2e-20	rs454657689	0.97	PKD2L1	M	c.325G>A
26	22719393	rs209022793	13	1205	1	1.3e-27	rs110483942	0.902	GBF1	M	c.3143C>T
29	44579245	rs439384463	3	1548	2	4.3e-16	.	0.924	DPF2	M	c.647A>G
29	47036875	rs379471283	1	1723	1	6.6e-14	rs208818475	0.988	TPCN2	L	c.894C>T

## Sheet: Table S3
Chr	Position	Tag variant ID	Minor allele frequency	Top wavenumber	Beta	SE	P-value
					(x1000)	(x1000)
3	7908611	rs137763930	0.1518	940	0.4188	0.0459	6.7e-20
3	7931694	rs211402696	0.2395	1462	-0.3167	0.0316	1.2e-23
3	15411459	rs134900385	0.1263	1022	-0.5463	0.0612	4.3e-19
3	15517871	rs109328483	0.125	1007	-0.3493	0.0391	4.4e-19
3	15550598	rs380597285	0.4784	1462	-0.5088	0.0327	1.3e-54
5	75729880	rs384734208	0.4177	1466	-0.3909	0.0271	5e-47
5	75758989	rs210094995	0.1668	1447	-0.4454	0.0337	5.8e-40
5	118246868	rs136859160	0.1561	1261	-0.3272	0.0235	3e-44
6	38027010	rs43702337	0.0042	1119	-19.7003	0.2986	7.3e-948
6	87181619	rs43703011	0.2815	3633	0.2972	0.0306	2.5e-22
6	87274397	rs378808772	0.3338	1283	0.2153	0.0144	9.9e-51
6	87390576	rs43703015	0.3452	1473	-0.3384	0.0153	4e-108
11	103304757	rs109625649	0.4996	1593	-1.4129	0.0572	1.2e-134
11	104242578	rs207688357	0.2629	1462	-0.4434	0.0371	5.5e-33
12	69612955	rs383509255	0.2383	1716	-0.4691	0.0334	6.4e-45
14	1726650	rs133611586	0.0247	3514	2.8141	0.153	1.6e-75
14	1732043	rs437406031	0.374	2846	1.3614	0.1003	6.3e-42
14	1755742	rs384226556	0.4814	2656	0.0497	0.0054	4e-20
14	1802265	rs109234250	0.4294	1716	2.8769	0.0263	1.5e-2607
14	66328304	rs446084949	0.0069	1029	2.4117	0.2612	2.7e-20
15	28347165	rs210034037	0.0799	1537	1.4247	0.1157	7.7e-35
15	53940444	rs382926661	0.1019	1205	-0.2217	0.0248	4.2e-19
16	24977696	rs111027377	0.3124	2742	-0.0848	0.0082	4.8e-25
19	42428366	rs209808022	0.0871	1250	-0.3449	0.0332	3.1e-25
19	42488389	rs379667889	0.1	1447	-0.5064	0.0418	7.8e-34
19	43036265	rs210324533	0.0846	1029	1.071	0.0779	5.3e-43
19	43053995	rs481837688	0.1496	1212	0.2164	0.0206	6.6e-26
19	51303887	rs41921224	0.2525	1499	-0.4115	0.0331	1.9e-35
19	57087981	rs41920620	0.4825	1216	-0.1445	0.0152	1.8e-21
28	6559147	rs133101552	0.4215	1261	0.1653	0.0168	8.6e-23
29	41821270	rs207854419	0.1077	1257	-0.299	0.0262	4.6e-30

## Sheet: Table S4
Chr	Position	Tag variant ID	Phenotype/ wavenumber	Phenotypic variance	Genetic variance	SNP-based	Proportion	Proportion
				(x1000)	(x1000)	heritability estimate	phenotypic variance	genetic variance
3	7908611	rs137763930	FP	332.079	175.006	0.527	0.00263178	0.00499389
3	7908611	rs137763930	LP	18.0679	8.04023	0.445	0.000246967	0.000554982
3	7908611	rs137763930	PP	64.6217	33.4094	0.517	0.00126374	0.00244436
3	7908611	rs137763930	660.215	0.328182	0	0	3.47636e-06	-
3	7908611	rs137763930	663.945	0.31323	0.00031323	0.001	1.30567e-05	0.0130567
3	7908611	rs137763930	675.135	0.189054	0.000378109	0.002	1.63404e-05	0.00817021
3	7908611	rs137763930	678.865	0.20353	0	0	1.12769e-05	-
3	7908611	rs137763930	682.595	0.21899	0.00021899	0.001	1.82152e-06	0.00182152
3	7908611	rs137763930	686.325	0.179241	0	0	9.98406e-06	-
3	7908611	rs137763930	690.055	0.153148	0.000153148	0.001	7.92671e-06	0.00792671
3	7908611	rs137763930	701.245	0.168831	0.000337662	0.002	2.32262e-05	0.0116131
3	7908611	rs137763930	704.976	0.185913	0	0	4.75699e-05	-
3	7908611	rs137763930	719.896	0.165912	0	0	9.41233e-07	-
3	7908611	rs137763930	723.626	0.184205	0	0	2.09046e-05	-
3	7908611	rs137763930	731.086	0.197523	0.000395047	0.002	1.00832e-05	0.00504158
3	7908611	rs137763930	734.816	0.205272	0.000410543	0.002	2.04158e-06	0.00102079
3	7908611	rs137763930	738.546	0.184397	0.000184397	0.001	1.51091e-05	0.0151091
3	7908611	rs137763930	742.276	0.15664	0.00031328	0.002	8.08656e-08	4.04328e-05
3	7908611	rs137763930	746.006	0.138232	0.000414695	0.003	5.42265e-05	0.0180755
3	7908611	rs137763930	749.736	0.116396	0.000232792	0.002	2.29e-05	0.01145
3	7908611	rs137763930	753.466	0.109979	0.000329938	0.003	7.10102e-07	0.000236701
3	7908611	rs137763930	757.196	0.111279	0.000333838	0.003	1.0515e-06	0.0003505
3	7908611	rs137763930	764.656	0.0870461	0	0	5.54881e-05	-
3	7908611	rs137763930	768.386	0.0771026	0.000154205	0.002	3.1092e-05	0.015546
3	7908611	rs137763930	772.116	0.0864099	0.00025923	0.003	3.47727e-05	0.0115909
3	7908611	rs137763930	775.846	0.085539	8.5539e-05	0.001	4.00451e-05	0.0400451
3	7908611	rs137763930	783.306	0.0942321	0.000188464	0.002	5.62566e-05	0.0281283
3	7908611	rs137763930	787.036	0.106298	0.000212596	0.002	1.36329e-05	0.00681643
3	7908611	rs137763930	790.766	0.0959483	0.000191897	0.002	2.03694e-05	0.0101847
3	7908611	rs137763930	805.686	0.0705057	0	0	1.66535e-05	-
3	7908611	rs137763930	809.416	0.0685899	0	0	2.52789e-05	-
3	7908611	rs137763930	813.146	0.0663803	0.000132761	0.002	1.87852e-06	0.000939262
3	7908611	rs137763930	816.876	0.073907	7.3907e-05	0.001	8.88281e-06	0.00888281
3	7908611	rs137763930	820.606	0.096751	0.000193502	0.002	1.8078e-06	0.0009039
3	7908611	rs137763930	820.606	0.096751	0.000193502	0.002	1.8078e-06	0.0009039
3	7908611	rs137763930	828.066	0.104238	0	0	2.8367e-05	-
3	7908611	rs137763930	831.797	0.101181	0	0	1.51577e-06	-
3	7908611	rs137763930	846.717	0.127808	0.000255615	0.002	1.09531e-05	0.00547655
3	7908611	rs137763930	850.447	0.101675	0.000101675	0.001	1.05216e-05	0.0105216
3	7908611	rs137763930	857.907	0.0743899	7.43899e-05	0.001	4.35561e-05	0.0435561
3	7908611	rs137763930	861.637	0.0728572	7.28572e-05	0.001	0.000140402	0.140402
3	7908611	rs137763930	865.367	0.0624851	6.24851e-05	0.001	3.24363e-05	0.0324363
3	7908611	rs137763930	869.097	0.0507595	0.000203038	0.004	3.56498e-06	0.000891246
3	7908611	rs137763930	872.827	0.0420456	0.000504548	0.012	0.00016877	0.0140641
3	7908611	rs137763930	876.557	0.0407378	0.00109992	0.027	0.000257531	0.00953819
3	7908611	rs137763930	880.287	0.0445901	0.00169442	0.038	0.000227089	0.00597601
3	7908611	rs137763930	884.017	0.0464299	0.00283222	0.061	0.000451223	0.0073971
3	7908611	rs137763930	887.747	0.04973	0.00353083	0.071	0.000683186	0.00962234
3	7908611	rs137763930	891.477	0.0522661	0.00412902	0.079	0.00117971	0.0149331
3	7908611	rs137763930	895.207	0.056327	0.00642128	0.114	0.000812751	0.00712939
3	7908611	rs137763930	898.937	0.0502009	0.00858436	0.171	0.000923228	0.00539899
3	7908611	rs137763930	902.667	0.0388606	0.00882136	0.227	0.00125868	0.00554485
3	7908611	rs137763930	906.397	0.0375964	0.00913592	0.243	0.00176073	0.00724579
3	7908611	rs137763930	910.127	0.0301025	0.0104456	0.347	0.00147176	0.00424139
3	7908611	rs137763930	913.857	0.0270422	0.0116011	0.429	0.00181817	0.00423815
3	7908611	rs137763930	917.587	0.0254921	0.0116499	0.457	0.00202648	0.00443431
3	7908611	rs137763930	921.317	0.0243297	0.0115323	0.474	0.00160345	0.00338281
3	7908611	rs137763930	925.047	0.0233368	0.0113184	0.485	0.00213337	0.0043987
3	7908611	rs137763930	928.777	0.0221551	0.0109668	0.495	0.00297194	0.00600393
3	7908611	rs137763930	932.507	0.0210928	0.0105464	0.5	0.00394495	0.0078899
3	7908611	rs137763930	936.237	0.0199682	0.0100839	0.505	0.00367141	0.00727012
3	7908611	rs137763930	939.967	0.0184539	0.00937458	0.508	0.00353051	0.00694982
3	7908611	rs137763930	943.697	0.0170278	0.0086842	0.51	0.00268522	0.00526514
3	7908611	rs137763930	947.427	0.015836	0.00812388	0.513	0.0029553	0.00576083
3	7908611	rs137763930	951.157	0.0146895	0.00757979	0.516	0.00341575	0.00661966
3	7908611	rs137763930	954.887	0.0133916	0.00693684	0.518	0.00298225	0.00575724
3	7908611	rs137763930	958.618	0.0119455	0.0061758	0.517	0.00350653	0.00678245
3	7908611	rs137763930	962.348	0.0105023	0.0054192	0.516	0.00313621	0.00607793
3	7908611	rs137763930	966.078	0.00954143	0.00491383	0.515	0.00342324	0.00664707
3	7908611	rs137763930	969.808	0.00921578	0.00472769	0.513	0.00333507	0.00650111
3	7908611	rs137763930	973.538	0.00914851	0.00464744	0.508	0.00342891	0.00674982
3	7908611	rs137763930	977.268	0.0090063	0.00450315	0.5	0.00238555	0.00477109
3	7908611	rs137763930	980.998	0.00886664	0.00437125	0.493	0.00310901	0.00630632
3	7908611	rs137763930	984.728	0.00880297	0.00426944	0.485	0.0030935	0.00637836
3	7908611	rs137763930	988.458	0.00889889	0.00424477	0.477	0.00293377	0.00615046
3	7908611	rs137763930	992.188	0.00895242	0.00420764	0.47	0.0024643	0.0052432
3	7908611	rs137763930	995.918	0.00885795	0.00411009	0.464	0.00247323	0.00533025
3	7908611	rs137763930	999.648	0.00875053	0.004034	0.461	0.00243123	0.00527382
3	7908611	rs137763930	1003.38	0.00840988	0.00386014	0.459	0.00265507	0.00578446
3	7908611	rs137763930	1007.11	0.00843054	0.00385276	0.457	0.00264458	0.00578684
3	7908611	rs137763930	1010.84	0.00945587	0.00429297	0.454	0.00179217	0.0039475
3	7908611	rs137763930	1014.57	0.0118823	0.00535891	0.451	0.00135848	0.00301215
3	7908611	rs137763930	1018.3	0.0154377	0.00693155	0.449	0.00121499	0.00270599
3	7908611	rs137763930	1022.03	0.0192233	0.00861204	0.448	0.000885759	0.00197714
3	7908611	rs137763930	1025.76	0.0228294	0.0101819	0.446	0.000983344	0.00220481
3	7908611	rs137763930	1029.49	0.0256909	0.0114325	0.445	0.000953099	0.00214179
3	7908611	rs137763930	1033.22	0.0284509	0.0126038	0.443	0.000599441	0.00135314
3	7908611	rs137763930	1036.95	0.0309308	0.0136714	0.442	0.000522291	0.00118165
3	7908611	rs137763930	1040.68	0.0324232	0.0142662	0.44	0.000456549	0.00103761
3	7908611	rs137763930	1044.41	0.0326602	0.0143378	0.439	0.000407505	0.000928258
3	7908611	rs137763930	1048.14	0.0316103	0.0138137	0.437	0.000449198	0.00102791
3	7908611	rs137763930	1051.87	0.0297969	0.0129318	0.434	0.000426524	0.000982774
3	7908611	rs137763930	1055.6	0.0282928	0.0121659	0.43	0.000399408	0.000928856
3	7908611	rs137763930	1059.33	0.0275964	0.0118389	0.429	0.000322812	0.000752475
3	7908611	rs137763930	1063.06	0.028574	0.0122011	0.427	0.000327425	0.000766803
3	7908611	rs137763930	1066.79	0.0313453	0.0133531	0.426	0.000276674	0.00064947
3	7908611	rs137763930	1070.52	0.0366165	0.0155254	0.424	0.000279906	0.000660156
3	7908611	rs137763930	1074.25	0.0395354	0.016763	0.424	0.000225358	0.000531504
3	7908611	rs137763930	1077.98	0.0385055	0.0164033	0.426	0.000181959	0.000427133
3	7908611	rs137763930	1081.71	0.0354532	0.0152094	0.429	8.21264e-05	0.000191437
3	7908611	rs137763930	1085.44	0.0313009	0.0135533	0.433	2.80568e-05	6.47963e-05
3	7908611	rs137763930	1089.17	0.0270993	0.0120321	0.444	2.35013e-08	5.29307e-08
3	7908611	rs137763930	1092.9	0.0244713	0.0111345	0.455	2.18849e-05	4.80987e-05
3	7908611	rs137763930	1096.63	0.0226822	0.0105472	0.465	7.4069e-05	0.000159288
3	7908611	rs137763930	1100.36	0.0209143	0.00993431	0.475	0.000264765	0.000557399
3	7908611	rs137763930	1104.09	0.0192589	0.00928281	0.482	0.00040652	0.000843402
3	7908611	rs137763930	1107.82	0.0181537	0.00887718	0.489	0.000514573	0.0010523
3	7908611	rs137763930	1111.55	0.0182004	0.00897279	0.493	0.000551315	0.00111829
3	7908611	rs137763930	1115.28	0.0184069	0.00898258	0.488	0.000540689	0.00110797
3	7908611	rs137763930	1119.01	0.0169292	0.00809215	0.478	0.000530564	0.00110997
3	7908611	rs137763930	1122.74	0.0137757	0.00640569	0.465	0.000232642	0.000500305
3	7908611	rs137763930	1126.47	0.0109013	0.00493828	0.453	9.83056e-05	0.00021701
3	7908611	rs137763930	1130.2	0.00891285	0.00405535	0.455	9.46368e-05	0.000207993
3	7908611	rs137763930	1133.93	0.00868381	0.00412481	0.475	0.000266771	0.000561624
3	7908611	rs137763930	1137.66	0.0109527	0.00558589	0.51	0.000943366	0.00184974
3	7908611	rs137763930	1141.39	0.0168343	0.00892217	0.53	0.00159177	0.00300333
3	7908611	rs137763930	1145.12	0.0246879	0.0132574	0.537	0.00179678	0.00334595
3	7908611	rs137763930	1148.85	0.0317023	0.0170558	0.538	0.00274414	0.00510063
3	7908611	rs137763930	1152.58	0.0381101	0.0205032	0.538	0.00249957	0.00464605
3	7908611	rs137763930	1156.31	0.0440965	0.0236357	0.536	0.00276528	0.00515911
3	7908611	rs137763930	1160.04	0.0478531	0.0256492	0.536	0.002773	0.00517351
3	7908611	rs137763930	1163.77	0.0486088	0.0261029	0.537	0.00265062	0.00493597
3	7908611	rs137763930	1167.5	0.045729	0.0246022	0.538	0.00322684	0.00599785
3	7908611	rs137763930	1171.23	0.0397588	0.0214698	0.54	0.00324638	0.00601181
3	7908611	rs137763930	1174.96	0.0318835	0.017249	0.541	0.00235143	0.00434645
3	7908611	rs137763930	1178.69	0.023967	0.0129661	0.541	0.00219096	0.00404983
3	7908611	rs137763930	1182.42	0.0173676	0.00943058	0.543	0.00251302	0.00462803
3	7908611	rs137763930	1186.15	0.0124812	0.0067898	0.544	0.0022118	0.0040658
3	7908611	rs137763930	1189.88	0.00900666	0.00491764	0.546	0.00218068	0.00399392
3	7908611	rs137763930	1193.61	0.0066627	0.00365782	0.549	0.00207948	0.00378776
3	7908611	rs137763930	1197.34	0.00510466	0.00281267	0.551	0.00192721	0.00349767
3	7908611	rs137763930	1201.07	0.0041235	0.00228029	0.553	0.00157402	0.00284634
3	7908611	rs137763930	1204.8	0.00351585	0.0019513	0.555	0.00152291	0.00274398
3	7908611	rs137763930	1208.53	0.00320611	0.00177618	0.554	0.00125415	0.00226381
3	7908611	rs137763930	1212.26	0.003143	0.00173808	0.553	0.00143842	0.00260112
3	7908611	rs137763930	1215.99	0.00329466	0.00182195	0.553	0.00161691	0.00292388
3	7908611	rs137763930	1219.72	0.00374659	0.00207186	0.553	0.00204851	0.00370436
3	7908611	rs137763930	1223.45	0.00442017	0.00245319	0.555	0.00204186	0.00367903
3	7908611	rs137763930	1227.18	0.00533236	0.00297012	0.557	0.00232467	0.00417356
3	7908611	rs137763930	1230.91	0.00616752	0.00344765	0.559	0.00272697	0.0048783
3	7908611	rs137763930	1234.64	0.00687043	0.00384057	0.559	0.00289801	0.00518427
3	7908611	rs137763930	1238.37	0.00726017	0.00403665	0.556	0.00269398	0.0048453
3	7908611	rs137763930	1242.1	0.00730351	0.00403154	0.552	0.00283367	0.00513346
3	7908611	rs137763930	1245.83	0.00672666	0.00367948	0.547	0.00309	0.005649
3	7908611	rs137763930	1249.56	0.00582315	0.00312703	0.537	0.00270948	0.00504558
3	7908611	rs137763930	1253.29	0.00478678	0.00251784	0.526	0.00272652	0.00518349
3	7908611	rs137763930	1257.02	0.00394543	0.00202006	0.512	0.00243944	0.00476453
3	7908611	rs137763930	1260.75	0.00324306	0.00162153	0.5	0.00270495	0.0054099
3	7908611	rs137763930	1264.48	0.00271465	0.00130032	0.479	0.00200266	0.00418091
3	7908611	rs137763930	1268.21	0.00230147	0.00105868	0.46	0.0013949	0.00303239
3	7908611	rs137763930	1271.94	0.00204301	0.000896883	0.439	0.00131927	0.00300517
3	7908611	rs137763930	1275.67	0.00183215	0.000784161	0.428	0.00134472	0.00314186
3	7908611	rs137763930	1279.4	0.00173359	0.000724642	0.418	0.000800992	0.00191625
3	7908611	rs137763930	1283.13	0.00166503	0.000679332	0.408	0.000787931	0.0019312
3	7908611	rs137763930	1286.86	0.00160894	0.000632313	0.393	0.000611978	0.00155719
3	7908611	rs137763930	1290.59	0.00154075	0.000590108	0.383	0.000380786	0.000994219
3	7908611	rs137763930	1294.32	0.00154938	0.000576368	0.372	0.000198061	0.000532423
3	7908611	rs137763930	1298.05	0.00158657	0.00058227	0.367	0.000100038	0.000272583
3	7908611	rs137763930	1301.78	0.00163326	0.000601039	0.368	8.87973e-05	0.000241297
3	7908611	rs137763930	1305.51	0.00176109	0.000644558	0.366	3.47978e-05	9.50761e-05
3	7908611	rs137763930	1309.24	0.00191756	0.000694157	0.362	1.70143e-05	4.70009e-05
3	7908611	rs137763930	1312.97	0.00202917	0.00073456	0.362	6.59598e-06	1.8221e-05
3	7908611	rs137763930	1316.7	0.00209398	0.00076221	0.364	2.44152e-06	6.70747e-06
3	7908611	rs137763930	1320.43	0.00217881	0.000797445	0.366	4.6152e-06	1.26098e-05
3	7908611	rs137763930	1324.16	0.00229253	0.000850528	0.371	5.0324e-05	0.000135644
3	7908611	rs137763930	1327.89	0.00238777	0.000904964	0.379	0.000172147	0.000454212
3	7908611	rs137763930	1331.62	0.00243891	0.000934101	0.383	0.000248929	0.000649946
3	7908611	rs137763930	1335.35	0.00239154	0.000925525	0.387	0.00015885	0.000410465
3	7908611	rs137763930	1339.08	0.00227244	0.00087716	0.386	7.43875e-05	0.000192714
3	7908611	rs137763930	1342.81	0.00214189	0.000818202	0.382	1.06947e-05	2.79966e-05
3	7908611	rs137763930	1346.54	0.00211606	0.000814685	0.385	2.49243e-11	6.47385e-11
3	7908611	rs137763930	1350.27	0.00210647	0.000823632	0.391	7.23665e-06	1.85081e-05
3	7908611	rs137763930	1354	0.00217394	0.000858708	0.395	1.70547e-05	4.31764e-05
3	7908611	rs137763930	1357.73	0.00225255	0.00091003	0.404	5.40292e-05	0.000133736
3	7908611	rs137763930	1361.46	0.00240619	0.00099135	0.412	9.18231e-05	0.000222872
3	7908611	rs137763930	1365.19	0.00282452	0.0011976	0.424	0.000285132	0.00067248
3	7908611	rs137763930	1368.92	0.00318683	0.00136715	0.429	0.000504697	0.00117645
3	7908611	rs137763930	1372.65	0.0035136	0.00154247	0.439	0.00069489	0.00158289
3	7908611	rs137763930	1376.38	0.00393697	0.00177951	0.452	0.00138502	0.0030642
3	7908611	rs137763930	1380.11	0.00437588	0.00198227	0.453	0.00140221	0.0030954
3	7908611	rs137763930	1383.84	0.00534743	0.00248121	0.464	0.00111784	0.00240913
3	7908611	rs137763930	1387.57	0.00695546	0.00335949	0.483	0.000636092	0.00131696
3	7908611	rs137763930	1391.3	0.00792535	0.00378039	0.477	0.000797684	0.00167229
3	7908611	rs137763930	1395.03	0.00846467	0.00396993	0.469	0.000661004	0.00140939
3	7908611	rs137763930	1398.76	0.00859909	0.00391258	0.455	0.000525319	0.00115455
3	7908611	rs137763930	1402.49	0.00853072	0.00387295	0.454	0.000490437	0.00108026
3	7908611	rs137763930	1406.22	0.00787863	0.00352963	0.448	0.00034065	0.000760379
3	7908611	rs137763930	1409.95	0.00743217	0.00338164	0.455	0.000400361	0.000879915
3	7908611	rs137763930	1413.68	0.00676994	0.0031074	0.459	0.000419172	0.000913229
3	7908611	rs137763930	1417.41	0.00621056	0.00283823	0.457	0.000518814	0.00113526
3	7908611	rs137763930	1421.14	0.00607519	0.00278851	0.459	0.000440069	0.000958756
3	7908611	rs137763930	1424.87	0.00584174	0.00263463	0.451	0.000308163	0.000683288
3	7908611	rs137763930	1428.6	0.0052072	0.00225993	0.434	0.000207758	0.000478704
3	7908611	rs137763930	1432.33	0.0047112	0.00195986	0.416	0.000352385	0.000847079
3	7908611	rs137763930	1436.06	0.0047716	0.00198022	0.415	0.00100461	0.00242075
3	7908611	rs137763930	1439.79	0.00539517	0.00230374	0.427	0.00110581	0.00258972
3	7908611	rs137763930	1443.52	0.006214	0.00277144	0.446	0.00142549	0.00319617
3	7908611	rs137763930	1447.25	0.00716387	0.00332403	0.464	0.00237048	0.00510879
3	7908611	rs137763930	1450.98	0.00867238	0.00424946	0.49	0.00191189	0.00390181
3	7908611	rs137763930	1454.71	0.0108324	0.00561118	0.518	0.0026123	0.00504304
3	7908611	rs137763930	1458.44	0.011607	0.00615173	0.53	0.00363355	0.00685576
3	7908611	rs137763930	1462.17	0.011348	0.00607118	0.535	0.00485596	0.00907656
3	7908611	rs137763930	1465.9	0.00947113	0.00505758	0.534	0.00363443	0.00680604
3	7908611	rs137763930	1469.63	0.00471585	0.00229662	0.487	0.00269893	0.00554195
3	7908611	rs137763930	1473.36	0.00277952	0.000925581	0.333	5.80093e-05	0.000174202
3	7908611	rs137763930	1477.09	0.00446109	0.00169075	0.379	0.000373458	0.000985378
3	7908611	rs137763930	1480.82	0.00583034	0.0024604	0.422	0.00098907	0.00234377
3	7908611	rs137763930	1484.55	0.00679056	0.00291994	0.43	0.00121192	0.00281843
3	7908611	rs137763930	1488.28	0.00730405	0.00311152	0.426	0.000901226	0.00211555
3	7908611	rs137763930	1492.01	0.0076434	0.00314908	0.412	0.000638688	0.00155021
3	7908611	rs137763930	1495.74	0.0080996	0.00316694	0.391	0.000562062	0.0014375
3	7908611	rs137763930	1499.47	0.00895338	0.00329484	0.368	0.000376508	0.00102312
3	7908611	rs137763930	1503.2	0.00994399	0.00352017	0.354	0.000129873	0.000366873
3	7908611	rs137763930	1506.93	0.0119281	0.00413906	0.347	9.38869e-06	2.70567e-05
3	7908611	rs137763930	1510.66	0.0151507	0.00530274	0.35	9.94287e-06	2.84082e-05
3	7908611	rs137763930	1514.39	0.0199527	0.00722286	0.362	8.85542e-05	0.000244625
3	7908611	rs137763930	1518.12	0.0247288	0.00919913	0.372	0.000190002	0.000510759
3	7908611	rs137763930	1521.85	0.0285644	0.0107974	0.378	0.000216221	0.000572014
3	7908611	rs137763930	1525.58	0.0334305	0.0129042	0.386	0.000278683	0.000721977
3	7908611	rs137763930	1529.31	0.0387408	0.0151476	0.391	0.000414292	0.00105957
3	7908611	rs137763930	1533.04	0.0452302	0.0179112	0.396	0.00040913	0.00103316
3	7908611	rs137763930	1536.77	0.0506066	0.0201414	0.398	0.000429809	0.00107992
3	7908611	rs137763930	1540.5	0.0556864	0.0223302	0.401	0.000471828	0.00117663
3	7908611	rs137763930	1544.23	0.059316	0.0237857	0.401	0.000499579	0.00124583
3	7908611	rs137763930	1547.96	0.0606612	0.0242645	0.4	0.000550047	0.00137512
3	7908611	rs137763930	1551.69	0.0592805	0.0235936	0.398	0.000550734	0.00138375
3	7908611	rs137763930	1555.42	0.0552858	0.0218379	0.395	0.00060279	0.00152605
3	7908611	rs137763930	1559.15	0.0499964	0.0196486	0.393	0.000472004	0.00120103
3	7908611	rs137763930	1562.88	0.0440802	0.0171031	0.388	0.000326793	0.000842251
3	7908611	rs137763930	1566.61	0.0387975	0.0152086	0.392	0.000288023	0.000734752
3	7908611	rs137763930	1570.34	0.0346584	0.0137941	0.398	0.000161063	0.000404682
3	7908611	rs137763930	1574.07	0.0321318	0.0134632	0.419	4.50086e-05	0.000107419
3	7908611	rs137763930	1577.8	0.0314473	0.0140255	0.446	1.89585e-08	4.25079e-08
3	7908611	rs137763930	1581.53	0.0328209	0.0155243	0.473	4.10202e-05	8.67234e-05
3	7908611	rs137763930	1585.26	0.0353902	0.017412	0.492	0.000102067	0.000207454
3	7908611	rs137763930	1588.99	0.039029	0.0197096	0.505	0.000233379	0.000462136
3	7908611	rs137763930	1592.72	0.0434421	0.0222858	0.513	0.000419161	0.000817078
3	7908611	rs137763930	1596.45	0.0483261	0.0248396	0.514	0.000466125	0.000906859
3	7908611	rs137763930	1600.18	0.0534493	0.027366	0.512	0.000478348	0.000934273
3	7908611	rs137763930	1603.91	0.0582403	0.0294113	0.505	0.000615078	0.00121798
3	7908611	rs137763930	1607.64	0.0626695	0.0311468	0.497	0.000877956	0.00176651
3	7908611	rs137763930	1611.37	0.066092	0.032319	0.489	0.000764678	0.00156376
3	7908611	rs137763930	1615.1	0.0673184	0.0321782	0.478	0.000702444	0.00146955
3	7908611	rs137763930	1618.83	0.0660117	0.0308935	0.468	0.001047	0.00223719
3	7908611	rs137763930	1622.56	0.0617681	0.0281663	0.456	0.000868799	0.00190526
3	7908611	rs137763930	1626.29	0.0548118	0.0243913	0.445	0.00126679	0.00284672
3	7908611	rs137763930	1630.02	0.0468539	0.0203346	0.434	0.000967256	0.0022287
3	7908611	rs137763930	1633.75	0.0392799	0.0164976	0.42	0.000775882	0.00184734
3	7908611	rs137763930	1637.48	0.0335172	0.0135074	0.403	0.0006883	0.00170794
3	7908611	rs137763930	1641.21	0.0306771	0.0118107	0.385	0.000646699	0.00167974
3	7908611	rs137763930	1644.94	0.0286817	0.0106409	0.371	0.00061459	0.00165658
3	7908611	rs137763930	1648.67	0.0273257	0.00991923	0.363	0.000476323	0.00131218
3	7908611	rs137763930	1652.4	0.0274295	0.00987463	0.36	0.000420265	0.0011674
3	7908611	rs137763930	1656.13	0.030605	0.0110484	0.361	0.000630124	0.0017455
3	7908611	rs137763930	1659.86	0.0343533	0.0125046	0.364	0.000589261	0.00161885
3	7908611	rs137763930	1663.59	0.0372495	0.0137451	0.369	0.000508235	0.00137733
3	7908611	rs137763930	1667.32	0.040067	0.0149851	0.374	0.000531318	0.00142064
3	7908611	rs137763930	1671.05	0.041788	0.0157958	0.378	0.000584252	0.00154564
3	7908611	rs137763930	1674.78	0.0422747	0.016318	0.386	0.000792497	0.0020531
3	7908611	rs137763930	1678.51	0.0412649	0.0163409	0.396	0.000998105	0.00252047
3	7908611	rs137763930	1682.24	0.038853	0.0160074	0.412	0.0013177	0.0031983
3	7908611	rs137763930	1685.97	0.0356634	0.0154422	0.433	0.00140489	0.00324455
3	7908611	rs137763930	1689.7	0.0332795	0.0152087	0.457	0.00198691	0.00434772
3	7908611	rs137763930	1693.43	0.0305223	0.0146812	0.481	0.00275687	0.00573155
3	7908611	rs137763930	1697.16	0.0273773	0.0135791	0.496	0.00300682	0.00606213
3	7908611	rs137763930	1700.89	0.0235938	0.0121272	0.514	0.00287789	0.00559901
3	7908611	rs137763930	1704.62	0.0200189	0.01057	0.528	0.0029489	0.00558503
3	7908611	rs137763930	1708.35	0.0161186	0.00857511	0.532	0.00282679	0.00531351
3	7908611	rs137763930	1712.08	0.0123171	0.006565	0.533	0.00308084	0.00578019
3	7908611	rs137763930	1715.81	0.00854872	0.00451373	0.528	0.00398668	0.00755053
3	7908611	rs137763930	1719.54	0.0047768	0.00236929	0.496	0.00250902	0.00505851
3	7908611	rs137763930	1723.27	0.00200126	0.000766484	0.383	0.000725844	0.00189515
3	7908611	rs137763930	1727	0.00222636	0.000494252	0.222	0.000557211	0.00250996
3	7908611	rs137763930	1730.73	0.0106752	0.00480386	0.45	0.00230829	0.00512954
3	7908611	rs137763930	1734.46	0.0442378	0.0221189	0.5	0.00212929	0.00425857
3	7908611	rs137763930	1738.19	0.12148	0.0625622	0.515	0.00251528	0.00488405
3	7908611	rs137763930	1741.92	0.237545	0.123761	0.521	0.00233984	0.00449106
3	7908611	rs137763930	1745.65	0.328287	0.171366	0.522	0.00237445	0.00454876
3	7908611	rs137763930	1749.38	0.291771	0.152013	0.521	0.0024622	0.0047259
3	7908611	rs137763930	1753.11	0.163743	0.0851462	0.52	0.00245713	0.00472526
3	7908611	rs137763930	1756.84	0.0613513	0.03178	0.518	0.00218249	0.00421329
3	7908611	rs137763930	1760.57	0.0157365	0.00804137	0.511	0.00273358	0.00534947
3	7908611	rs137763930	1764.3	0.00274913	0.00132233	0.481	0.00147826	0.00307331
3	7908611	rs137763930	1768.03	0.000348778	0.000111609	0.32	0.000316162	0.000988006
3	7908611	rs137763930	1771.76	0.000351217	0.000135921	0.387	0.00136924	0.00353808
3	7908611	rs137763930	1775.49	0.00072103	0.000351142	0.487	0.00268633	0.00551607
3	7908611	rs137763930	1779.22	0.00104604	0.000532433	0.509	0.00228196	0.00448321
3	7908611	rs137763930	1782.95	0.00128664	0.000665191	0.517	0.00328796	0.00635969
3	7908611	rs137763930	1786.68	0.00150261	0.000766331	0.51	0.00288147	0.00564994
3	7908611	rs137763930	1790.41	0.00165328	0.000834907	0.505	0.00267776	0.00530249
3	7908611	rs137763930	1794.14	0.00173897	0.000885136	0.509	0.00254934	0.00500854
3	7908611	rs137763930	1797.87	0.00178214	0.000919587	0.516	0.00289246	0.00560554
3	7908611	rs137763930	1801.6	0.00182174	0.000941842	0.517	0.00365339	0.00706652
3	7908611	rs137763930	1805.33	0.00187	0.000966791	0.517	0.00377306	0.00729798
3	7908611	rs137763930	1809.06	0.00190021	0.000988108	0.52	0.00405633	0.00780063
3	7908611	rs137763930	1812.79	0.00190374	0.000991847	0.521	0.00383881	0.00736816
3	7908611	rs137763930	1816.52	0.0019243	0.00100256	0.521	0.00436282	0.00837394
3	7908611	rs137763930	1820.25	0.00193221	0.00100668	0.521	0.00414549	0.00795679
3	7908611	rs137763930	1823.98	0.00195569	0.00101696	0.52	0.00326806	0.00628472
3	7908611	rs137763930	1827.71	0.00196039	0.00102332	0.522	0.00409916	0.0078528
3	7908611	rs137763930	1831.44	0.00195765	0.00102581	0.524	0.00362154	0.00691133
3	7908611	rs137763930	1835.17	0.00195659	0.00102329	0.523	0.00336884	0.00644137
3	7908611	rs137763930	1838.9	0.00196042	0.00102138	0.521	0.00339957	0.00652508
3	7908611	rs137763930	1842.63	0.00194346	0.00101449	0.522	0.00379945	0.00727864
3	7908611	rs137763930	1846.36	0.00194549	0.00101944	0.524	0.00366308	0.00699061
3	7908611	rs137763930	1850.09	0.00194201	0.00101567	0.523	0.00263539	0.00503899
3	7908611	rs137763930	1853.82	0.00198833	0.00101802	0.512	0.0030168	0.00589219
3	7908611	rs137763930	1857.55	0.00213341	0.0010155	0.476	0.00216536	0.00454907
3	7908611	rs137763930	1861.28	0.00205512	0.00101318	0.493	0.00224415	0.00455203
3	7908611	rs137763930	1865.01	0.00198128	0.00100847	0.509	0.00273797	0.00537912
3	7908611	rs137763930	1868.74	0.00200276	0.0010114	0.505	0.00273406	0.00541397
3	7908611	rs137763930	1872.47	0.00195765	0.00101798	0.52	0.00278276	0.00535147
3	7908611	rs137763930	1876.2	0.00194201	0.00103121	0.531	0.00310761	0.00585237
3	7908611	rs137763930	1879.93	0.00195108	0.00103797	0.532	0.00310535	0.00583712
3	7908611	rs137763930	1883.66	0.00197782	0.00104429	0.528	0.00394698	0.00747534
3	7908611	rs137763930	1887.39	0.00198232	0.00104667	0.528	0.00355393	0.00673094
3	7908611	rs137763930	1891.12	0.00198328	0.00105114	0.53	0.00335503	0.00633025
3	7908611	rs137763930	1894.85	0.00201782	0.00106944	0.53	0.0035922	0.00677773
3	7908611	rs137763930	1898.58	0.00204321	0.00108495	0.531	0.00361442	0.00680682
3	7908611	rs137763930	1902.31	0.00209161	0.00110646	0.529	0.00244912	0.00462972
3	7908611	rs137763930	1906.04	0.00214145	0.0011264	0.526	0.00291788	0.00554731
3	7908611	rs137763930	1909.77	0.00217793	0.00114559	0.526	0.00259828	0.00493969
3	7908611	rs137763930	1913.5	0.00220659	0.00116067	0.526	0.00285946	0.00543623
3	7908611	rs137763930	1917.24	0.0023052	0.00119179	0.517	0.00284565	0.00550415
3	7908611	rs137763930	1920.97	0.00233873	0.00121614	0.52	0.00294519	0.00566383
3	7908611	rs137763930	1924.7	0.00236286	0.0012405	0.525	0.00270332	0.00514918
3	7908611	rs137763930	1928.43	0.00241952	0.00126541	0.523	0.00306	0.00585085
3	7908611	rs137763930	1932.16	0.00247527	0.00129704	0.524	0.00262924	0.00501763
3	7908611	rs137763930	1935.89	0.00254463	0.00133339	0.524	0.00266074	0.00507775
3	7908611	rs137763930	1939.62	0.00258226	0.00136601	0.529	0.00292855	0.00553601
3	7908611	rs137763930	1943.35	0.00262806	0.00140076	0.533	0.00366354	0.00687343
3	7908611	rs137763930	1947.08	0.00268537	0.00143399	0.534	0.00341501	0.00639515
3	7908611	rs137763930	1950.81	0.00275769	0.00147261	0.534	0.00333904	0.00625288
3	7908611	rs137763930	1954.54	0.00283478	0.00151661	0.535	0.00331725	0.00620046
3	7908611	rs137763930	1958.27	0.00292595	0.00156538	0.535	0.00354356	0.00662348
3	7908611	rs137763930	1962	0.00299958	0.00161078	0.537	0.00355034	0.00661143
3	7908611	rs137763930	1965.73	0.00308744	0.00166104	0.538	0.00336247	0.00624994
3	7908611	rs137763930	1969.46	0.00317681	0.0017123	0.539	0.00333959	0.00619589
3	7908611	rs137763930	1973.19	0.0032774	0.00176324	0.538	0.00334594	0.00621922
3	7908611	rs137763930	1976.92	0.00337799	0.00181736	0.538	0.00314581	0.00584722
3	7908611	rs137763930	1980.65	0.00348203	0.00187333	0.538	0.00313357	0.00582449
3	7908611	rs137763930	1984.38	0.00358303	0.00192767	0.538	0.00319042	0.00593015
3	7908611	rs137763930	1988.11	0.00371472	0.00199109	0.536	0.00312429	0.0058289
3	7908611	rs137763930	1991.84	0.0038378	0.00204555	0.533	0.00322553	0.00605165
3	7908611	rs137763930	1995.57	0.0039355	0.00210549	0.535	0.00357052	0.00667387
3	7908611	rs137763930	1999.3	0.00404657	0.00216492	0.535	0.00358148	0.00669436
3	7908611	rs137763930	2003.03	0.00415675	0.00222386	0.535	0.00341238	0.00637828
3	7908611	rs137763930	2006.76	0.00425222	0.00228344	0.537	0.00320625	0.00597067
3	7908611	rs137763930	2010.49	0.00436304	0.00234295	0.537	0.00312399	0.00581749
3	7908611	rs137763930	2014.22	0.00447585	0.00240353	0.537	0.0031305	0.0058296
3	7908611	rs137763930	2017.95	0.00456019	0.00244882	0.537	0.00311746	0.00580533
3	7908611	rs137763930	2021.68	0.00465917	0.00250663	0.538	0.00302125	0.0056157
3	7908611	rs137763930	2025.41	0.00477073	0.00257142	0.539	0.00280745	0.00520862
3	7908611	rs137763930	2029.14	0.00488918	0.00263527	0.539	0.00285761	0.00530169
3	7908611	rs137763930	2032.87	0.00503845	0.00272076	0.54	0.00285928	0.00529495
3	7908611	rs137763930	2036.6	0.00516339	0.00277791	0.538	0.00326423	0.00606733
3	7908611	rs137763930	2040.33	0.00528375	0.00284266	0.538	0.00279889	0.00520239
3	7908611	rs137763930	2044.06	0.00542024	0.00291609	0.538	0.00277104	0.00515063
3	7908611	rs137763930	2047.79	0.00548768	0.00293591	0.535	0.00279065	0.00521616
3	7908611	rs137763930	2051.52	0.00563289	0.00301359	0.535	0.00284165	0.00531149
3	7908611	rs137763930	2055.25	0.00577508	0.00309544	0.536	0.00249615	0.004657
3	7908611	rs137763930	2058.98	0.00588761	0.00314987	0.535	0.00296954	0.00555055
3	7908611	rs137763930	2062.71	0.0060153	0.00321818	0.535	0.00336591	0.00629142
3	7908611	rs137763930	2066.44	0.00614827	0.00328932	0.535	0.00282251	0.00527571
3	7908611	rs137763930	2070.17	0.00626881	0.00334128	0.533	0.00277357	0.00520369
3	7908611	rs137763930	2073.9	0.00638694	0.00339785	0.532	0.00277244	0.00521135
3	7908611	rs137763930	2077.63	0.00649057	0.00345298	0.532	0.00271596	0.0051052
3	7908611	rs137763930	2081.36	0.00660619	0.0035277	0.534	0.00272551	0.00510395
3	7908611	rs137763930	2085.09	0.00678399	0.00362265	0.534	0.00269865	0.00505365
3	7908611	rs137763930	2088.82	0.00689834	0.00366302	0.531	0.00263588	0.00496399
3	7908611	rs137763930	2092.55	0.00693358	0.00368173	0.531	0.00286067	0.00538732
3	7908611	rs137763930	2096.28	0.00701455	0.00372473	0.531	0.00233007	0.00438808
3	7908611	rs137763930	2100.01	0.00704276	0.00374675	0.532	0.00273642	0.00514366
3	7908611	rs137763930	2103.74	0.00705891	0.0037624	0.533	0.00301245	0.00565189
3	7908611	rs137763930	2107.47	0.00709578	0.00378205	0.533	0.00347123	0.00651263
3	7908611	rs137763930	2111.2	0.007109	0.00378909	0.533	0.00282139	0.00529342
3	7908611	rs137763930	2114.93	0.00707267	0.00376266	0.532	0.00264988	0.00498097
3	7908611	rs137763930	2118.66	0.00705465	0.00374602	0.531	0.00280633	0.00528498
3	7908611	rs137763930	2122.39	0.00704711	0.00374202	0.531	0.0027769	0.00522957
3	7908611	rs137763930	2126.12	0.00699216	0.00370585	0.53	0.00280517	0.00529277
3	7908611	rs137763930	2129.85	0.00696152	0.00368265	0.529	0.00299255	0.00565699
3	7908611	rs137763930	2133.58	0.00690644	0.0036535	0.529	0.00302466	0.00571769
3	7908611	rs137763930	2137.31	0.00683017	0.00361316	0.529	0.00247279	0.00467446
3	7908611	rs137763930	2141.04	0.00673553	0.00354962	0.527	0.00330371	0.0062689
3	7908611	rs137763930	2144.77	0.00670302	0.00351238	0.524	0.00317328	0.00605587
3	7908611	rs137763930	2148.5	0.00657563	0.00344563	0.524	0.00329278	0.00628393
3	7908611	rs137763930	2152.23	0.0065025	0.00339431	0.522	0.00352996	0.00676237
3	7908611	rs137763930	2155.96	0.00643292	0.00335155	0.521	0.00369344	0.00708913
3	7908611	rs137763930	2159.69	0.00626211	0.00326882	0.522	0.00361904	0.00693302
3	7908611	rs137763930	2163.42	0.00612419	0.00318458	0.52	0.00319432	0.00614292
3	7908611	rs137763930	2167.15	0.00605795	0.00313802	0.518	0.0034169	0.00659633
3	7908611	rs137763930	2170.88	0.00591005	0.0030555	0.517	0.0033937	0.00656422
3	7908611	rs137763930	2174.61	0.00575918	0.00298326	0.518	0.00270238	0.00521695
3	7908611	rs137763930	2178.34	0.00570073	0.00293588	0.515	0.0032948	0.00639766
3	7908611	rs137763930	2182.07	0.00559218	0.00287438	0.514	0.00342258	0.00665872
3	7908611	rs137763930	2185.8	0.00550278	0.00282292	0.513	0.00320688	0.00625124
3	7908611	rs137763930	2189.53	0.00538922	0.00276467	0.513	0.0032651	0.00636472
3	7908611	rs137763930	2193.26	0.0051759	0.00266041	0.514	0.00389493	0.00757769
3	7908611	rs137763930	2196.99	0.0050544	0.00259291	0.513	0.00346944	0.00676303
3	7908611	rs137763930	2200.72	0.00486247	0.00248958	0.512	0.00350905	0.0068536
3	7908611	rs137763930	2204.45	0.004652	0.00236787	0.509	0.00267315	0.00525176
3	7908611	rs137763930	2208.18	0.0044654	0.00228629	0.512	0.00287112	0.00560765
3	7908611	rs137763930	2211.91	0.00433481	0.00219775	0.507	0.00318976	0.00629145
3	7908611	rs137763930	2215.64	0.00421075	0.00213064	0.506	0.00328607	0.00649421
3	7908611	rs137763930	2219.37	0.00412829	0.00209717	0.508	0.00342527	0.00674266
3	7908611	rs137763930	2223.1	0.0040693	0.00205093	0.504	0.00350377	0.00695193
3	7908611	rs137763930	2226.83	0.00401109	0.00198549	0.495	0.00265753	0.00536875
3	7908611	rs137763930	2230.56	0.00393741	0.00192539	0.489	0.00299436	0.00612344
3	7908611	rs137763930	2234.29	0.00386327	0.00185437	0.48	0.00191997	0.00399993
3	7908611	rs137763930	2238.02	0.00373061	0.00178696	0.479	0.00321302	0.00670777
3	7908611	rs137763930	2241.75	0.00358019	0.00174355	0.487	0.00264633	0.00543395
3	7908611	rs137763930	2245.48	0.00346582	0.00169825	0.49	0.00272261	0.00555636
3	7908611	rs137763930	2249.21	0.00339193	0.00165526	0.488	0.00265689	0.00544444
3	7908611	rs137763930	2252.94	0.00324955	0.00161178	0.496	0.00258991	0.00522159
3	7908611	rs137763930	2256.67	0.00314264	0.00157132	0.5	0.002533	0.005066
3	7908611	rs137763930	2260.4	0.00306635	0.00153318	0.5	0.00368557	0.00737114
3	7908611	rs137763930	2264.13	0.00296866	0.00149324	0.503	0.0033259	0.00661213
3	7908611	rs137763930	2267.86	0.00285958	0.00142979	0.5	0.00302348	0.00604696
3	7908611	rs137763930	2271.59	0.00272867	0.00136434	0.5	0.00261844	0.00523687
3	7908611	rs137763930	2275.32	0.00264664	0.00132332	0.5	0.00297276	0.00594551
3	7908611	rs137763930	2279.05	0.00260609	0.00128741	0.494	0.00299975	0.00607238
3	7908611	rs137763930	2282.78	0.00257089	0.0012546	0.488	0.00303434	0.0062179
3	7908611	rs137763930	2286.51	0.00249921	0.00121462	0.486	0.00277201	0.00570372
3	7908611	rs137763930	2290.24	0.00239374	0.00115857	0.484	0.0026611	0.00549815
3	7908611	rs137763930	2293.97	0.00231225	0.00110526	0.478	0.00165556	0.00346351
3	7908611	rs137763930	2297.7	0.00221611	0.0010593	0.478	0.0023054	0.00482302
3	7908611	rs137763930	2301.43	0.00205501	0.000998734	0.486	0.00255065	0.00524825
3	7908611	rs137763930	2305.16	0.00199168	0.000967958	0.486	0.00255793	0.00526324
3	7908611	rs137763930	2308.89	0.00193432	0.000932344	0.482	0.00318468	0.00660722
3	7908611	rs137763930	2312.62	0.00182207	0.000883703	0.485	0.00253187	0.00522036
3	7908611	rs137763930	2316.35	0.00176797	0.000848625	0.48	0.00254488	0.00530183
3	7908611	rs137763930	2320.08	0.00169044	0.000808031	0.478	0.00266957	0.00558488
3	7908611	rs137763930	2323.81	0.0016493	0.000783417	0.475	0.00292083	0.00614913
3	7908611	rs137763930	2327.54	0.00157515	0.000754497	0.479	0.00272764	0.00569445
3	7908611	rs137763930	2331.27	0.00150389	0.000723369	0.481	0.00236657	0.00492011
3	7908611	rs137763930	2335	0.00143818	0.000687448	0.478	0.00239403	0.00500843
3	7908611	rs137763930	2338.73	0.00137323	0.000655032	0.477	0.00311772	0.0065361
3	7908611	rs137763930	2342.46	0.00143252	0.000684745	0.478	0.00261369	0.00546796
3	7908611	rs137763930	2346.19	0.00138213	0.000650983	0.471	0.00258505	0.00548843
3	7908611	rs137763930	2349.92	0.00131543	0.000612988	0.466	0.00265594	0.00569943
3	7908611	rs137763930	2353.65	0.00133215	0.000610127	0.458	0.00263408	0.00575128
3	7908611	rs137763930	2357.38	0.00120767	0.000562774	0.466	0.0021377	0.00458734
3	7908611	rs137763930	2361.11	0.00120326	0.000537855	0.447	0.00182918	0.00409213
3	7908611	rs137763930	2364.84	0.00126635	0.000514136	0.406	0.00147278	0.00362754
3	7908611	rs137763930	2368.57	0.00126079	0.000490448	0.389	0.00138742	0.00356662
3	7908611	rs137763930	2372.3	0.00116716	0.00046803	0.401	0.00201393	0.00502227
3	7908611	rs137763930	2376.03	0.00111279	0.000449568	0.404	0.00212115	0.00525037
3	7908611	rs137763930	2379.76	0.00109102	0.000429863	0.394	0.0015485	0.0039302
3	7908611	rs137763930	2383.49	0.00107147	0.00041466	0.387	0.00249227	0.00643998
3	7908611	rs137763930	2387.22	0.00102795	0.000411181	0.4	0.0019345	0.00483625
3	7908611	rs137763930	2390.95	0.000947833	0.000394298	0.416	0.00186353	0.00447963
3	7908611	rs137763930	2394.68	0.000920959	0.000385882	0.419	0.00174795	0.00417173
3	7908611	rs137763930	2398.41	0.000888276	0.000381959	0.43	0.00231166	0.00537596
3	7908611	rs137763930	2402.14	0.000858819	0.000365857	0.426	0.00243752	0.00572187
3	7908611	rs137763930	2405.87	0.000831294	0.000357456	0.43	0.00217702	0.00506283
3	7908611	rs137763930	2409.6	0.00082999	0.000357726	0.431	0.001622	0.00376334
3	7908611	rs137763930	2413.33	0.000809847	0.000349854	0.432	0.002306	0.00533796
3	7908611	rs137763930	2417.06	0.00079259	0.000338436	0.427	0.00255903	0.00599305
3	7908611	rs137763930	2420.79	0.000789875	0.000331747	0.42	0.00262193	0.00624268
3	7908611	rs137763930	2424.52	0.000768384	0.000319648	0.416	0.00232714	0.00559409
3	7908611	rs137763930	2428.25	0.000719827	0.000295849	0.411	0.00182795	0.00444758
3	7908611	rs137763930	2431.98	0.000683726	0.00028443	0.416	0.0025922	0.00623124
3	7908611	rs137763930	2435.71	0.000645066	0.000269638	0.418	0.00231865	0.00554702
3	7908611	rs137763930	2439.44	0.000612328	0.000252892	0.413	0.00234442	0.00567656
3	7908611	rs137763930	2443.17	0.000590718	0.000243376	0.412	0.00197996	0.00480572
3	7908611	rs137763930	2446.9	0.000568279	0.000232426	0.409	0.0023559	0.00576015
3	7908611	rs137763930	2450.63	0.000551814	0.000219622	0.398	0.00212566	0.00534085
3	7908611	rs137763930	2454.36	0.000516422	0.000207085	0.401	0.00187211	0.00466861
3	7908611	rs137763930	2458.09	0.000518426	0.000200631	0.387	0.00204886	0.00529421
3	7908611	rs137763930	2461.82	0.000495515	0.000188791	0.381	0.00208001	0.00545934
3	7908611	rs137763930	2465.55	0.000478786	0.000177151	0.37	0.0021391	0.00578135
3	7908611	rs137763930	2469.28	0.000459719	0.000169636	0.369	0.00191723	0.00519574
3	7908611	rs137763930	2473.01	0.000436412	0.00015929	0.365	0.00205112	0.0056195
3	7908611	rs137763930	2476.74	0.000425782	0.000153282	0.36	0.00197314	0.00548094
3	7908611	rs137763930	2480.47	0.0004004	0.000142543	0.356	0.00168356	0.0047291
3	7908611	rs137763930	2484.2	0.000384968	0.000135124	0.351	0.00176302	0.00502286
3	7908611	rs137763930	2487.93	0.000365571	0.00012795	0.35	0.00137786	0.00393675
3	7908611	rs137763930	2491.66	0.000342742	0.000120988	0.353	0.00185592	0.00525758
3	7908611	rs137763930	2495.39	0.000337423	0.000113374	0.336	0.0020818	0.00619583
3	7908611	rs137763930	2499.12	0.000330755	0.000106834	0.323	0.00169982	0.0052626
3	7908611	rs137763930	2502.85	0.000314819	0.000102946	0.327	0.00128133	0.00391844
3	7908611	rs137763930	2506.58	0.000309274	9.7112e-05	0.314	0.00158954	0.00506222
3	7908611	rs137763930	2510.31	0.000309731	9.04415e-05	0.292	0.00143769	0.00492361
3	7908611	rs137763930	2514.04	0.00030811	8.6579e-05	0.281	0.00113346	0.00403368
3	7908611	rs137763930	2517.77	0.000304574	8.16258e-05	0.268	0.0012675	0.00472948
3	7908611	rs137763930	2521.5	0.000293402	7.74581e-05	0.264	0.0013961	0.00528825
3	7908611	rs137763930	2525.23	0.000288876	7.56856e-05	0.262	0.000974225	0.00371842
3	7908611	rs137763930	2528.96	0.000278113	7.25874e-05	0.261	0.000749891	0.00287314
3	7908611	rs137763930	2532.69	0.00026872	7.20169e-05	0.268	0.000828489	0.00309138
3	7908611	rs137763930	2536.42	0.000265077	7.07755e-05	0.267	0.000669908	0.00250902
3	7908611	rs137763930	2540.15	0.000270722	7.14707e-05	0.264	0.000629307	0.00238374
3	7908611	rs137763930	2543.88	0.000245572	6.85145e-05	0.279	0.000509298	0.00182544
3	7908611	rs137763930	2547.61	0.000233051	6.54875e-05	0.281	0.000910386	0.00323981
3	7908611	rs137763930	2551.34	0.000237782	6.39634e-05	0.269	0.000636513	0.00236622
3	7908611	rs137763930	2555.07	0.00023559	6.29025e-05	0.267	0.000493996	0.00185017
3	7908611	rs137763930	2558.8	0.000239427	6.05751e-05	0.253	0.000520965	0.00205915
3	7908611	rs137763930	2562.53	0.000219337	5.81242e-05	0.265	0.000414124	0.00156273
3	7908611	rs137763930	2566.26	0.000227132	5.74645e-05	0.253	0.000308918	0.00122102
3	7908611	rs137763930	2569.99	0.000227559	5.6207e-05	0.247	0.000371922	0.00150576
3	7908611	rs137763930	2573.72	0.000207065	5.36298e-05	0.259	0.000423802	0.0016363
3	7908611	rs137763930	2577.45	0.000211262	5.23929e-05	0.248	0.000345343	0.00139251
3	7908611	rs137763930	2581.18	0.000198424	5.11934e-05	0.258	0.000251057	0.000973091
3	7908611	rs137763930	2584.91	0.000195555	5.04532e-05	0.258	0.000250765	0.000971958
3	7908611	rs137763930	2588.64	0.000191957	5.18284e-05	0.27	0.000128061	0.000474299
3	7908611	rs137763930	2592.37	0.000197956	5.16664e-05	0.261	0.000155467	0.000595659
3	7908611	rs137763930	2596.1	0.00021122	5.38612e-05	0.255	7.38987e-05	0.000289799
3	7908611	rs137763930	2599.83	0.000221972	5.59369e-05	0.252	4.83913e-05	0.000192029
3	7908611	rs137763930	2603.56	0.000217048	5.73006e-05	0.264	2.39176e-05	9.05971e-05
3	7908611	rs137763930	2607.29	0.000222571	6.16521e-05	0.277	2.25392e-05	8.13689e-05
3	7908611	rs137763930	2611.02	0.000213743	6.17719e-05	0.289	3.29072e-05	0.000113866
3	7908611	rs137763930	2614.75	0.000220661	6.46538e-05	0.293	1.15485e-05	3.94148e-05
3	7908611	rs137763930	2618.48	0.000258948	7.17285e-05	0.277	1.99064e-07	7.18642e-07
3	7908611	rs137763930	2622.21	0.000261619	7.45614e-05	0.285	7.14144e-06	2.50577e-05
3	7908611	rs137763930	2625.94	0.000272651	8.09774e-05	0.297	8.69328e-06	2.92703e-05
3	7908611	rs137763930	2629.67	0.000268606	8.3805e-05	0.312	1.16004e-06	3.71806e-06
3	7908611	rs137763930	2633.4	0.000270955	8.91441e-05	0.329	8.06207e-06	2.45048e-05
3	7908611	rs137763930	2637.13	0.000287826	9.35434e-05	0.325	1.23638e-05	3.80426e-05
3	7908611	rs137763930	2640.86	0.000288585	9.78303e-05	0.339	2.43197e-05	7.17395e-05
3	7908611	rs137763930	2644.59	0.000307597	0.000104583	0.34	2.57814e-05	7.58276e-05
3	7908611	rs137763930	2648.32	0.000326591	0.000111041	0.34	2.36594e-05	6.95864e-05
3	7908611	rs137763930	2652.05	0.00033499	0.000115906	0.346	2.41432e-05	6.9778e-05
3	7908611	rs137763930	2655.78	0.000349261	0.000122241	0.35	5.7051e-05	0.000163003
3	7908611	rs137763930	2659.51	0.000358835	0.000125592	0.35	9.17224e-05	0.000262064
3	7908611	rs137763930	2663.24	0.000366641	0.000131624	0.359	0.000152913	0.000425942
3	7908611	rs137763930	2666.97	0.000414494	0.000146316	0.353	0.000161405	0.000457238
3	7908611	rs137763930	2670.7	0.000447372	0.000159265	0.356	0.00014082	0.000395562
3	7908611	rs137763930	2674.43	0.000460031	0.000165611	0.36	0.000122854	0.000341262
3	7908611	rs137763930	2678.16	0.000477373	0.000171377	0.359	9.32841e-05	0.000259844
3	7908611	rs137763930	2681.89	0.000474889	0.000169061	0.356	0.000105095	0.00029521
3	7908611	rs137763930	2685.62	0.000457769	0.00016205	0.354	6.98398e-05	0.000197288
3	7908611	rs137763930	2689.35	0.00046815	0.000165725	0.354	3.99333e-05	0.000112806
3	7908611	rs137763930	2693.08	0.000503495	0.000176223	0.35	3.91036e-05	0.000111724
3	7908611	rs137763930	2696.81	0.00053174	0.000182919	0.344	1.77782e-05	5.16808e-05
3	7908611	rs137763930	2700.54	0.000535675	0.000189629	0.354	7.41242e-06	2.0939e-05
3	7908611	rs137763930	2704.27	0.000552676	0.000198963	0.36	1.20401e-05	3.34449e-05
3	7908611	rs137763930	2708	0.000576974	0.000206557	0.358	1.9262e-05	5.38046e-05
3	7908611	rs137763930	2711.73	0.00059296	0.000212873	0.359	1.11993e-05	3.11957e-05
3	7908611	rs137763930	2715.46	0.000639938	0.000227818	0.356	5.25096e-06	1.47499e-05
3	7908611	rs137763930	2719.19	0.000668234	0.00023856	0.357	4.66752e-06	1.30743e-05
3	7908611	rs137763930	2722.92	0.000677421	0.000249291	0.368	9.1333e-07	2.48188e-06
3	7908611	rs137763930	2726.65	0.000687923	0.000255907	0.372	3.08324e-07	8.28827e-07
3	7908611	rs137763930	2730.38	0.000692142	0.000255401	0.369	9.42022e-07	2.5529e-06
3	7908611	rs137763930	2734.11	0.000693494	0.000259367	0.374	1.41806e-06	3.7916e-06
3	7908611	rs137763930	2737.84	0.000710877	0.00026729	0.376	1.59928e-08	4.25341e-08
3	7908611	rs137763930	2741.57	0.000713674	0.000269769	0.378	1.38787e-06	3.67162e-06
3	7908611	rs137763930	2745.3	0.000725139	0.000274103	0.378	2.65062e-06	7.01223e-06
3	7908611	rs137763930	2749.03	0.000756956	0.000287643	0.38	2.63281e-06	6.92844e-06
3	7908611	rs137763930	2752.76	0.000778342	0.00029577	0.38	8.71497e-07	2.29341e-06
3	7908611	rs137763930	2756.49	0.000813218	0.000310649	0.382	2.13014e-06	5.57627e-06
3	7908611	rs137763930	2760.22	0.000860987	0.000332341	0.386	6.23843e-10	1.61617e-09
3	7908611	rs137763930	2763.95	0.000910171	0.000350416	0.385	6.8264e-08	1.77309e-07
3	7908611	rs137763930	2767.68	0.000946114	0.000364254	0.385	2.84095e-08	7.37908e-08
3	7908611	rs137763930	2771.41	0.000963584	0.000371943	0.386	9.02967e-07	2.33929e-06
3	7908611	rs137763930	2775.14	0.000990998	0.000375588	0.379	2.05676e-06	5.4268e-06
3	7908611	rs137763930	2778.87	0.00102273	0.000386591	0.378	3.30822e-06	8.7519e-06
3	7908611	rs137763930	2782.6	0.00104639	0.000399719	0.382	1.07691e-05	2.81913e-05
3	7908611	rs137763930	2786.33	0.00109355	0.000423204	0.387	2.03911e-05	5.26903e-05
3	7908611	rs137763930	2790.06	0.00115535	0.000445963	0.386	3.81255e-05	9.87708e-05
3	7908611	rs137763930	2793.79	0.00115935	0.000455624	0.393	9.0959e-05	0.000231448
3	7908611	rs137763930	2797.52	0.00120242	0.000477361	0.397	0.00011717	0.000295138
3	7908611	rs137763930	2801.25	0.001267	0.000511867	0.404	0.000184533	0.000456765
3	7908611	rs137763930	2804.98	0.00134883	0.000548972	0.407	0.000241911	0.000594376
3	7908611	rs137763930	2808.71	0.00142411	0.000600974	0.422	0.000298618	0.000707626
3	7908611	rs137763930	2812.44	0.00158397	0.000676357	0.427	0.000448251	0.00104977
3	7908611	rs137763930	2816.17	0.00174351	0.000777605	0.446	0.000586874	0.00131586
3	7908611	rs137763930	2819.9	0.0019923	0.000920444	0.462	0.000807651	0.00174816
3	7908611	rs137763930	2823.63	0.00241308	0.00117276	0.486	0.00122137	0.0025131
3	7908611	rs137763930	2827.36	0.00309496	0.00154748	0.5	0.00154573	0.00309146
3	7908611	rs137763930	2831.09	0.00433522	0.00225432	0.52	0.00193084	0.00371316
3	7908611	rs137763930	2834.82	0.00712548	0.00379788	0.533	0.00145621	0.00273211
3	7908611	rs137763930	2838.55	0.0139702	0.00758581	0.543	0.00194022	0.00357314
3	7908611	rs137763930	2842.28	0.0320265	0.0174865	0.546	0.00294226	0.00538876
3	7908611	rs137763930	2846.01	0.0823976	0.0449067	0.545	0.00218136	0.00400249
3	7908611	rs137763930	2849.74	0.169408	0.09165	0.541	0.00192273	0.00355403
3	7908611	rs137763930	2853.47	0.242718	0.130339	0.537	0.00262701	0.00489201
3	7908611	rs137763930	2857.2	0.215649	0.116019	0.538	0.00237018	0.00440554
3	7908611	rs137763930	2860.93	0.135548	0.0731958	0.54	0.00224059	0.00414924
3	7908611	rs137763930	2864.66	0.079561	0.0432016	0.543	0.00250218	0.00460807
3	7908611	rs137763930	2868.39	0.0544331	0.0297205	0.546	0.00241166	0.00441697
3	7908611	rs137763930	2872.12	0.0438421	0.0239378	0.546	0.00260531	0.00477163
3	7908611	rs137763930	2875.85	0.0352138	0.0192267	0.546	0.00266095	0.00487354
3	7908611	rs137763930	2879.58	0.0286082	0.0156201	0.546	0.00191524	0.00350777
3	7908611	rs137763930	2883.31	0.0273445	0.0149301	0.546	0.0023042	0.00422014
3	7908611	rs137763930	2887.04	0.0311682	0.017049	0.547	0.00228	0.00416819
3	7908611	rs137763930	2890.77	0.0398761	0.0217325	0.545	0.00238702	0.00437986
3	7908611	rs137763930	2894.5	0.0532608	0.0290271	0.545	0.00243937	0.00447591
3	7908611	rs137763930	2898.23	0.0712929	0.0388546	0.545	0.00224186	0.00411351
3	7908611	rs137763930	2901.96	0.0960569	0.052351	0.545	0.00244316	0.00448286
3	7908611	rs137763930	2905.69	0.132434	0.0720441	0.544	0.00279659	0.00514079
3	7908611	rs137763930	2909.42	0.190288	0.103136	0.542	0.00214783	0.00396279
3	7908611	rs137763930	2913.15	0.290836	0.157342	0.541	0.00224454	0.00414888
3	7908611	rs137763930	2916.88	0.459558	0.248161	0.54	0.00232565	0.00430676
3	7908611	rs137763930	2920.61	0.674093	0.363336	0.539	0.0023168	0.00429833
3	7908611	rs137763930	2924.34	0.79839	0.429534	0.538	0.00240428	0.00446892
3	7908611	rs137763930	2928.07	0.742595	0.399516	0.538	0.00253821	0.00471786
3	7908611	rs137763930	2931.8	0.578571	0.31185	0.539	0.00255096	0.00473276
3	7908611	rs137763930	2935.53	0.38917	0.210152	0.54	0.0025088	0.00464592
3	7908611	rs137763930	2939.26	0.236464	0.127691	0.54	0.00276359	0.00511775
3	7908611	rs137763930	2942.99	0.144223	0.0780248	0.541	0.00277087	0.00512176
3	7908611	rs137763930	2946.72	0.0982862	0.0534677	0.544	0.00272119	0.00500218
3	7908611	rs137763930	2950.45	0.0793307	0.0432352	0.545	0.00266386	0.00488782
3	7908611	rs137763930	2954.18	0.0720781	0.0393546	0.546	0.00276475	0.00506364
3	7908611	rs137763930	2957.91	0.0622538	0.0341151	0.548	0.00259425	0.00473403
3	7908611	rs137763930	2961.64	0.045524	0.0249472	0.548	0.00322854	0.0058915
3	7908611	rs137763930	2965.37	0.0269144	0.0146145	0.543	0.00305937	0.0056342
3	7908611	rs137763930	2969.1	0.0131284	0.00681363	0.519	0.00172661	0.00332679
3	7908611	rs137763930	2972.83	0.00631215	0.00278366	0.441	0.00120573	0.00273407
3	7908611	rs137763930	2976.56	0.004652	0.00159098	0.342	4.12239e-05	0.000120538
3	7908611	rs137763930	2980.29	0.00599662	0.00206883	0.345	0.000235744	0.000683317
3	7908611	rs137763930	2984.02	0.00855001	0.00329175	0.385	0.00123236	0.00320092
3	7908611	rs137763930	2987.75	0.0118988	0.00504508	0.424	0.00115155	0.00271592
3	7908611	rs137763930	2991.48	0.0155376	0.0069764	0.449	0.00222954	0.00496557
3	7908611	rs137763930	2995.21	0.0187524	0.00862609	0.46	0.00246161	0.00535133
3	7908611	rs137763930	2998.94	0.0223139	0.0106214	0.476	0.00258996	0.0054411
3	7908611	rs137763930	3002.67	0.0246502	0.0118568	0.481	0.00183843	0.0038221
3	7908611	rs137763930	3006.4	0.0277058	0.0133542	0.482	0.0018928	0.00392697
3	7908611	rs137763930	3010.13	0.0308546	0.0148411	0.481	0.00240905	0.00500841
3	7908611	rs137763930	3013.86	0.0357821	0.0174974	0.489	0.00290116	0.00593284
3	7908611	rs137763930	3017.59	0.0399979	0.019319	0.483	0.00255425	0.00528829
3	7908611	rs137763930	3021.32	0.0447364	0.0216077	0.483	0.00311142	0.00644186
3	7908611	rs137763930	3025.05	0.0497275	0.0239686	0.482	0.00304192	0.00631104
3	7908611	rs137763930	3028.78	0.0549693	0.0264952	0.482	0.00222108	0.00460805
3	7908611	rs137763930	3032.51	0.0598972	0.0289304	0.483	0.00230126	0.00476452
3	7908611	rs137763930	3036.24	0.0650023	0.0313311	0.482	0.00244529	0.00507322
3	7908611	rs137763930	3039.97	0.0700149	0.0337472	0.482	0.00240007	0.0049794
3	7908611	rs137763930	3043.7	0.0744139	0.0359419	0.483	0.00204749	0.00423911
3	7908611	rs137763930	3047.43	0.079711	0.0386598	0.485	0.00259866	0.00535806
3	7908611	rs137763930	3051.16	0.0843495	0.0410782	0.487	0.00307227	0.00630857
3	7908611	rs137763930	3054.89	0.0884755	0.0430876	0.487	0.00222475	0.00456828
3	7908611	rs137763930	3058.62	0.0922766	0.0447541	0.485	0.00221147	0.00455972
3	7908611	rs137763930	3062.35	0.0976336	0.0473523	0.485	0.00244753	0.00504646
3	7908611	rs137763930	3066.08	0.102182	0.0495582	0.485	0.00250737	0.00516983
3	7908611	rs137763930	3069.81	0.106509	0.0518697	0.487	0.00265618	0.00545418
3	7908611	rs137763930	3073.54	0.11149	0.0538498	0.483	0.00235367	0.00487302
3	7908611	rs137763930	3077.27	0.114167	0.0550285	0.482	0.00236161	0.0048996
3	7908611	rs137763930	3081	0.115187	0.0555199	0.482	0.00230164	0.00477519
3	7908611	rs137763930	3084.73	0.116176	0.0558807	0.481	0.00341164	0.00709281
3	7908611	rs137763930	3088.46	0.12019	0.0580516	0.483	0.0034323	0.00710621
3	7908611	rs137763930	3092.19	0.122729	0.0590325	0.481	0.00253278	0.00526565
3	7908611	rs137763930	3095.92	0.120299	0.0576233	0.479	0.00264871	0.00552966
3	7908611	rs137763930	3099.65	0.115105	0.0552504	0.48	0.00229089	0.00477268
3	7908611	rs137763930	3103.38	0.109835	0.0525009	0.478	0.0031555	0.00660147
3	7908611	rs137763930	3107.11	0.103645	0.0489203	0.472	0.00197042	0.00417462
3	7908611	rs137763930	3110.84	0.095764	0.044626	0.466	0.00230628	0.00494909
3	7908611	rs137763930	3114.57	0.088165	0.0402914	0.457	0.00152094	0.00332809
3	7908611	rs137763930	3118.3	0.0794505	0.0350377	0.441	0.00178154	0.00403977
3	7908611	rs137763930	3122.03	0.0682141	0.0294003	0.431	0.00235729	0.00546935
3	7908611	rs137763930	3125.76	0.057691	0.0238264	0.413	0.00208831	0.00505643
3	7908611	rs137763930	3129.49	0.0470739	0.0183117	0.389	0.00136226	0.00350195
3	7908611	rs137763930	3133.22	0.0384672	0.0136174	0.354	0.00108162	0.00305543
3	7908611	rs137763930	3136.95	0.0306672	0.00978285	0.319	0.00178855	0.00560675
3	7908611	rs137763930	3140.68	0.0245038	0.00651801	0.266	0.00158055	0.00594193
3	7908611	rs137763930	3144.41	0.019765	0.00413088	0.209	0.00124556	0.00595963
3	7908611	rs137763930	3148.14	0.0162912	0.00250884	0.154	0.000887763	0.0057647
3	7908611	rs137763930	3151.87	0.0143163	0.00160343	0.112	0.000650454	0.00580763
3	7908611	rs137763930	3155.6	0.0127122	0.000940704	0.074	0.000371379	0.00501863
3	7908611	rs137763930	3159.33	0.0116348	0.000477026	0.041	0.000236801	0.00577563
3	7908611	rs137763930	3163.06	0.0112711	0.000270505	0.024	9.6869e-05	0.00403621
3	7908611	rs137763930	3166.79	0.0119029	0.000119029	0.01	2.38758e-05	0.00238758
3	7908611	rs137763930	3170.52	0.0110514	9.94629e-05	0.009	5.61653e-06	0.000624059
3	7908611	rs137763930	3174.25	0.0113974	6.83843e-05	0.006	2.11041e-06	0.000351736
3	7908611	rs137763930	3177.98	0.0122418	7.34509e-05	0.006	5.75505e-06	0.000959174
3	7908611	rs137763930	3181.71	0.0138578	0.000110862	0.008	6.60271e-06	0.000825338
3	7908611	rs137763930	3185.44	0.0140187	8.41124e-05	0.006	4.62683e-06	0.000771138
3	7908611	rs137763930	3189.17	0.0132971	0.000146268	0.011	1.90269e-06	0.000172972
3	7908611	rs137763930	3192.9	0.012832	0.000153984	0.012	2.50212e-06	0.00020851
3	7908611	rs137763930	3196.64	0.0128132	0.000140945	0.011	1.19254e-06	0.000108412
3	7908611	rs137763930	3200.37	0.0136159	0.000136159	0.01	2.74365e-06	0.000274365
3	7908611	rs137763930	3204.1	0.0145635	0.000131071	0.009	1.89019e-07	2.10021e-05
3	7908611	rs137763930	3207.83	0.0141287	0.000169544	0.012	2.36849e-05	0.00197374
3	7908611	rs137763930	3211.56	0.0139674	0.000181576	0.013	3.49783e-05	0.00269064
3	7908611	rs137763930	3215.29	0.0164932	0.000197918	0.012	2.81135e-05	0.00234279
3	7908611	rs137763930	3219.02	0.0183039	0.000219646	0.012	5.32729e-05	0.00443941
3	7908611	rs137763930	3222.75	0.0180945	0.000235228	0.013	5.9665e-05	0.00458962
3	7908611	rs137763930	3226.48	0.0181854	0.000290967	0.016	9.03845e-06	0.000564903
3	7908611	rs137763930	3230.21	0.0180686	0.000234892	0.013	9.38595e-05	0.00721996
3	7908611	rs137763930	3233.94	0.018073	0.000216875	0.012	0.000121575	0.0101313
3	7908611	rs137763930	3237.67	0.0182572	0.0002556	0.014	2.10953e-05	0.00150681
3	7908611	rs137763930	3241.4	0.0186949	0.000299118	0.016	1.19123e-05	0.00074452
3	7908611	rs137763930	3245.13	0.0200391	0.000280547	0.014	4.19608e-05	0.0029972
3	7908611	rs137763930	3248.86	0.0202003	0.000323204	0.016	8.60206e-05	0.00537629
3	7908611	rs137763930	3252.59	0.0211206	0.00038017	0.018	2.95318e-05	0.00164066
3	7908611	rs137763930	3256.32	0.0194724	0.000272613	0.014	5.71241e-06	0.000408029
3	7908611	rs137763930	3260.05	0.0189377	0.00024619	0.013	8.47739e-06	0.000652107
3	7908611	rs137763930	3263.78	0.0181924	0.000254693	0.014	2.48989e-06	0.000177849
3	7908611	rs137763930	3267.51	0.0184069	0.000312918	0.017	8.58296e-06	0.00050488
3	7908611	rs137763930	3271.24	0.019492	0.000370347	0.019	5.40807e-05	0.00284635
3	7908611	rs137763930	3274.97	0.0193946	0.000271524	0.014	1.00463e-05	0.000717594
3	7908611	rs137763930	3278.7	0.0185474	0.000185474	0.01	8.68058e-06	0.000868058
3	7908611	rs137763930	3282.43	0.0198203	0.000218023	0.011	1.78594e-05	0.00162358
3	7908611	rs137763930	3286.16	0.0200826	0.000301239	0.015	1.23411e-06	8.22743e-05
3	7908611	rs137763930	3289.89	0.0219533	0.000329299	0.015	1.39961e-06	9.33073e-05
3	7908611	rs137763930	3293.62	0.0223092	0.000356947	0.016	3.92704e-05	0.0024544
3	7908611	rs137763930	3297.35	0.023591	0.000424639	0.018	6.27191e-05	0.00348439
3	7908611	rs137763930	3301.08	0.0213639	0.000427278	0.02	8.31381e-05	0.0041569
3	7908611	rs137763930	3304.81	0.0206063	0.000309095	0.015	6.03717e-05	0.00402478
3	7908611	rs137763930	3308.54	0.0214027	0.000363845	0.017	2.02687e-05	0.00119228
3	7908611	rs137763930	3312.27	0.0229887	0.000413796	0.018	9.62133e-05	0.00534518
3	7908611	rs137763930	3316	0.0238065	0.000452323	0.019	0.00016876	0.00888211
3	7908611	rs137763930	3319.73	0.0223166	0.000446331	0.02	0.000120532	0.00602659
3	7908611	rs137763930	3323.46	0.0220767	0.000463612	0.021	6.59021e-05	0.0031382
3	7908611	rs137763930	3327.19	0.0212533	0.000361306	0.017	3.04487e-05	0.0017911
3	7908611	rs137763930	3330.92	0.021959	0.000351344	0.016	9.7475e-07	6.09219e-05
3	7908611	rs137763930	3334.65	0.0218407	0.000283929	0.013	7.96991e-06	0.00061307
3	7908611	rs137763930	3338.38	0.0225552	0.000248107	0.011	7.70692e-06	0.000700629
3	7908611	rs137763930	3342.11	0.0222315	0.000266778	0.012	2.50145e-05	0.00208454
3	7908611	rs137763930	3345.84	0.0240981	0.000289177	0.012	6.2765e-05	0.00523042
3	7908611	rs137763930	3349.57	0.0252631	0.000353683	0.014	5.15918e-05	0.00368513
3	7908611	rs137763930	3353.3	0.0241454	0.000410472	0.017	3.63138e-06	0.000213611
3	7908611	rs137763930	3357.03	0.0253937	0.000482481	0.019	3.43048e-06	0.000180551
3	7908611	rs137763930	3360.76	0.022806	0.000410508	0.018	7.10492e-06	0.000394718
3	7908611	rs137763930	3364.49	0.0192137	0.000288205	0.015	2.81409e-06	0.000187606
3	7908611	rs137763930	3368.22	0.0210203	0.000231223	0.011	1.7251e-05	0.00156828
3	7908611	rs137763930	3371.95	0.0215604	0.000258725	0.012	1.06597e-05	0.00088831
3	7908611	rs137763930	3375.68	0.0215041	0.000301057	0.014	3.79975e-05	0.00271411
3	7908611	rs137763930	3379.41	0.021145	0.00025374	0.012	9.84953e-06	0.000820794
3	7908611	rs137763930	3383.14	0.0205218	0.000205218	0.01	9.7389e-06	0.00097389
3	7908611	rs137763930	3386.87	0.0197857	0.000178071	0.009	1.59195e-05	0.00176883
3	7908611	rs137763930	3390.6	0.0179618	0.000161656	0.009	1.11654e-05	0.0012406
3	7908611	rs137763930	3394.33	0.0173173	0.000173173	0.01	2.03353e-06	0.000203353
3	7908611	rs137763930	3398.06	0.0168244	0.000117771	0.007	2.67724e-05	0.00382462
3	7908611	rs137763930	3401.79	0.0160691	0.000128553	0.008	9.14386e-05	0.0114298
3	7908611	rs137763930	3405.52	0.0152668	0.000122135	0.008	1.7464e-05	0.002183
3	7908611	rs137763930	3409.25	0.0155175	7.75873e-05	0.005	2.40286e-05	0.00480572
3	7908611	rs137763930	3412.98	0.0159673	7.98365e-05	0.005	4.37489e-05	0.00874978
3	7908611	rs137763930	3416.71	0.0169485	8.47427e-05	0.005	6.969e-06	0.0013938
3	7908611	rs137763930	3420.44	0.0162295	9.73767e-05	0.006	2.35798e-06	0.000392997
3	7908611	rs137763930	3424.17	0.0153205	0.000168525	0.011	8.66396e-09	7.87633e-07
3	7908611	rs137763930	3427.9	0.0159008	0.00020671	0.013	8.10666e-06	0.00062359
3	7908611	rs137763930	3431.63	0.0156963	0.00017266	0.011	8.15485e-06	0.00074135
3	7908611	rs137763930	3435.36	0.0133404	0.000133404	0.01	4.16438e-06	0.000416438
3	7908611	rs137763930	3439.09	0.0122829	0.000171961	0.014	1.46957e-06	0.000104969
3	7908611	rs137763930	3442.82	0.0129605	0.000233289	0.018	1.53916e-05	0.000855087
3	7908611	rs137763930	3446.55	0.0124754	0.000286934	0.023	7.69333e-09	3.34493e-07
3	7908611	rs137763930	3450.28	0.0128019	0.000358452	0.028	4.49235e-06	0.000160441
3	7908611	rs137763930	3454.01	0.013763	0.000426653	0.031	9.24048e-06	0.00029808
3	7908611	rs137763930	3457.74	0.0140116	0.000658546	0.047	8.26873e-05	0.0017593
3	7908611	rs137763930	3461.47	0.0160901	0.00122285	0.076	0.000107788	0.00141826
3	7908611	rs137763930	3465.2	0.0201037	0.00219131	0.109	0.000329693	0.00302471
3	7908611	rs137763930	3468.93	0.0232129	0.00345873	0.149	0.000436262	0.00292793
3	7908611	rs137763930	3472.66	0.0291187	0.00567814	0.195	0.000775989	0.00397943
3	7908611	rs137763930	3476.39	0.0368224	0.00887421	0.241	0.00133621	0.00554445
3	7908611	rs137763930	3480.12	0.0449206	0.011859	0.264	0.00124379	0.00471132
3	7908611	rs137763930	3483.85	0.0543029	0.0159651	0.294	0.00181599	0.00617685
3	7908611	rs137763930	3487.58	0.0632865	0.0196821	0.311	0.00111084	0.00357183
3	7908611	rs137763930	3491.31	0.068787	0.0220806	0.321	0.00188338	0.00586723
3	7908611	rs137763930	3495.04	0.0710032	0.0235021	0.331	0.00165853	0.00501066
3	7908611	rs137763930	3498.77	0.0670573	0.0223301	0.333	0.00189025	0.00567642
3	7908611	rs137763930	3502.5	0.0585546	0.0196158	0.335	0.00252451	0.00753585
3	7908611	rs137763930	3506.23	0.0507303	0.0164873	0.325	0.00186959	0.00575257
3	7908611	rs137763930	3509.96	0.0415062	0.0126179	0.304	0.00144282	0.00474612
3	7908611	rs137763930	3513.69	0.0316805	0.00836364	0.264	0.00138677	0.0052529
3	7908611	rs137763930	3517.42	0.0246392	0.00527279	0.214	0.00110092	0.0051445
3	7908611	rs137763930	3521.15	0.0178282	0.00281685	0.158	0.00124344	0.00786988
3	7908611	rs137763930	3524.88	0.0116359	0.00133813	0.115	0.000662419	0.00576016
3	7908611	rs137763930	3528.61	0.00848504	0.000644863	0.076	0.000422533	0.00555964
3	7908611	rs137763930	3532.34	0.00721809	0.000295942	0.041	0.000292092	0.00712419
3	7908611	rs137763930	3536.07	0.00606351	0.000181905	0.03	0.000183108	0.00610361
3	7908611	rs137763930	3539.8	0.00546713	0.000109343	0.02	8.74158e-05	0.00437079
3	7908611	rs137763930	3543.53	0.00555436	8.88698e-05	0.016	2.67896e-06	0.000167435
3	7908611	rs137763930	3547.26	0.00552067	8.83307e-05	0.016	2.02763e-05	0.00126727
3	7908611	rs137763930	3550.99	0.00536094	8.04141e-05	0.015	2.04189e-05	0.00136126
3	7908611	rs137763930	3554.72	0.00490897	7.85436e-05	0.016	9.07487e-06	0.000567179
3	7908611	rs137763930	3558.45	0.00448148	7.61851e-05	0.017	6.45154e-06	0.000379503
3	7908611	rs137763930	3562.18	0.00458221	7.78976e-05	0.017	1.30839e-05	0.00076964
3	7908611	rs137763930	3565.91	0.00486264	9.72528e-05	0.02	1.01659e-05	0.000508295
3	7908611	rs137763930	3569.64	0.00472823	8.51082e-05	0.018	1.76279e-05	0.00097933
3	7908611	rs137763930	3573.37	0.0044405	8.43695e-05	0.019	2.92009e-05	0.00153689
3	7908611	rs137763930	3577.1	0.00519097	0.000114201	0.022	1.91355e-05	0.000869796
3	7908611	rs137763930	3580.83	0.00534877	0.000144417	0.027	1.37398e-05	0.000508883
3	7908611	rs137763930	3584.56	0.00530459	0.000122006	0.023	7.64752e-05	0.00332501
3	7908611	rs137763930	3588.29	0.00541996	9.21393e-05	0.017	8.65825e-05	0.00509309
3	7908611	rs137763930	3592.02	0.00507565	9.64373e-05	0.019	7.9319e-05	0.00417468
3	7908611	rs137763930	3595.75	0.00460008	0.000101202	0.022	0.000104295	0.00474067
3	7908611	rs137763930	3599.48	0.00477549	0.000124163	0.026	0.000202382	0.00778391
3	7908611	rs137763930	3603.21	0.00504501	0.000156395	0.031	0.000186242	0.0060078
3	7908611	rs137763930	3606.94	0.00485114	0.000203748	0.042	0.000133083	0.00316863
3	7908611	rs137763930	3610.67	0.00520889	0.000265654	0.051	0.000223194	0.00437636
3	7908611	rs137763930	3614.4	0.00567297	0.000351724	0.062	0.00033342	0.00537775
3	7908611	rs137763930	3618.13	0.00528292	0.000417351	0.079	0.000325792	0.00412395
3	7908611	rs137763930	3621.86	0.00652823	0.000554899	0.085	0.000509544	0.00599464
3	7908611	rs137763930	3625.59	0.00696918	0.000773579	0.111	0.000779188	0.00701971
3	7908611	rs137763930	3629.32	0.00728309	0.00122356	0.168	0.0014319	0.0085232
3	7908611	rs137763930	3633.05	0.0100196	0.0021442	0.214	0.00109876	0.00513442
3	7908611	rs137763930	3636.78	0.012746	0.0034669	0.272	0.00200979	0.00738893
3	7908611	rs137763930	3640.51	0.0165388	0.00530895	0.321	0.00145107	0.00452046
3	7908611	rs137763930	3644.24	0.0213277	0.00784859	0.368	0.00223227	0.00606594
3	7908611	rs137763930	3647.97	0.0285395	0.0109877	0.385	0.00199237	0.00517498
3	7908611	rs137763930	3651.7	0.0375437	0.0144919	0.386	0.00142603	0.00369437
3	7908611	rs137763930	3655.43	0.0456808	0.0179982	0.394	0.00191834	0.00486888
3	7908611	rs137763930	3659.16	0.0501577	0.0204643	0.408	0.00198296	0.0048602
3	7908611	rs137763930	3662.89	0.0503115	0.019873	0.395	0.00168076	0.00425508
3	7908611	rs137763930	3666.62	0.0451972	0.0164518	0.364	0.00201751	0.0055426
3	7908611	rs137763930	3670.35	0.0426653	0.0137809	0.323	0.00169438	0.00524575
3	7908611	rs137763930	3674.08	0.0323505	0.0108051	0.334	0.00213142	0.00638151
3	7908611	rs137763930	3677.81	0.026887	0.00793167	0.295	0.0016911	0.00573253
3	7908611	rs137763930	3681.54	0.027955	0.00578669	0.207	0.0010366	0.00500774
3	7908611	rs137763930	3685.27	0.0264482	0.00396723	0.15	0.00045762	0.0030508
3	7908611	rs137763930	3689	0.0175519	0.00184295	0.105	0.000264546	0.00251949
3	7908611	rs137763930	3692.73	0.0161687	0.00111564	0.069	3.98749e-05	0.000577898
3	7908611	rs137763930	3696.46	0.0137749	0.00097802	0.071	2.25491e-06	3.17593e-05
3	7908611	rs137763930	3700.19	0.013307	0.000891571	0.067	1.56875e-05	0.000234141
3	7908611	rs137763930	3703.92	0.0121177	0.00107848	0.089	7.23565e-05	0.000812994
3	7908611	rs137763930	3707.65	0.0131941	0.00147774	0.112	0.000234483	0.0020936
3	7908611	rs137763930	3711.38	0.0147479	0.00190248	0.129	0.000224414	0.00173964
3	7908611	rs137763930	3715.11	0.0144818	0.00199849	0.138	0.000409495	0.00296735
3	7908611	rs137763930	3718.84	0.0171223	0.00260259	0.152	0.000331801	0.0021829
3	7908611	rs137763930	3722.57	0.0171513	0.00320729	0.187	0.00029392	0.00157176
3	7908611	rs137763930	3726.3	0.0183593	0.0034699	0.189	0.000765058	0.00404793
3	7908611	rs137763930	3730.03	0.0185612	0.00361943	0.195	0.000695585	0.0035671
3	7908611	rs137763930	3733.76	0.0172193	0.00368492	0.214	0.000832561	0.00389047
3	7908611	rs137763930	3737.49	0.0181136	0.00340536	0.188	0.000396544	0.00210928
3	7908611	rs137763930	3741.22	0.0174681	0.0033888	0.194	0.000556266	0.00286735
3	7908611	rs137763930	3744.95	0.0168803	0.00298781	0.177	0.000580848	0.00328163
3	7908611	rs137763930	3748.68	0.0136751	0.00233843	0.171	0.000667934	0.00390605
3	7908611	rs137763930	3752.41	0.0144524	0.00221122	0.153	0.000258776	0.00169135
3	7908611	rs137763930	3756.14	0.0147445	0.00213796	0.145	0.000250023	0.0017243
3	7908611	rs137763930	3759.87	0.0151559	0.00210667	0.139	0.000326107	0.00234609
3	7908611	rs137763930	3763.6	0.0145683	0.00211241	0.145	0.000441916	0.0030477
3	7908611	rs137763930	3767.33	0.0146129	0.00223577	0.153	0.00052805	0.00345131
3	7908611	rs137763930	3771.06	0.0155621	0.00230319	0.148	0.000479117	0.00323728
3	7908611	rs137763930	3774.79	0.0162822	0.0023772	0.146	0.000565971	0.00387652
3	7908611	rs137763930	3778.52	0.0178466	0.00255206	0.143	0.000512342	0.00358281
3	7908611	rs137763930	3782.25	0.0188775	0.00273723	0.145	0.000487821	0.00336428
3	7908611	rs137763930	3785.98	0.0190243	0.00292975	0.154	0.000492693	0.0031993
3	7908611	rs137763930	3789.71	0.0192992	0.00293347	0.152	0.000522692	0.00343876
3	7908611	rs137763930	3793.44	0.0202147	0.00313328	0.155	0.000391398	0.00252515
3	7908611	rs137763930	3797.17	0.0211528	0.00329984	0.156	0.000458562	0.0029395
3	7908611	rs137763930	3800.9	0.0216028	0.00334843	0.155	0.000750925	0.00484468
3	7908611	rs137763930	3804.63	0.0206953	0.00335264	0.162	0.000681301	0.00420556
3	7908611	rs137763930	3808.36	0.019471	0.00336847	0.173	0.000737343	0.0042621
3	7908611	rs137763930	3812.09	0.0193113	0.00337947	0.175	0.000597967	0.00341696
3	7908611	rs137763930	3815.82	0.0184481	0.00319153	0.173	0.000635146	0.00367136
3	7908611	rs137763930	3819.55	0.0160301	0.00302969	0.189	0.000761457	0.00402887
3	7908611	rs137763930	3823.28	0.0166679	0.00295021	0.177	0.000575943	0.00325391
3	7908611	rs137763930	3827.01	0.0155657	0.0027707	0.178	0.000657952	0.00369636
3	7908611	rs137763930	3830.74	0.0151267	0.00272281	0.18	0.000697986	0.0038777
3	7908611	rs137763930	3834.47	0.0135688	0.00253736	0.187	0.000785961	0.004203
3	7908611	rs137763930	3838.2	0.0133739	0.00243404	0.182	0.000660859	0.0036311
3	7908611	rs137763930	3841.93	0.0154778	0.00252288	0.163	0.000717031	0.00439896
3	7908611	rs137763930	3845.66	0.0150369	0.00246605	0.164	0.000689448	0.00420395
3	7908611	rs137763930	3849.39	0.0145776	0.0024053	0.165	0.000542994	0.00329087
3	7908611	rs137763930	3853.12	0.0158354	0.00243865	0.154	0.000607685	0.00394601
3	7908611	rs137763930	3856.85	0.0157002	0.00244923	0.156	0.000583287	0.00373902
3	7908611	rs137763930	3860.58	0.0146989	0.00246942	0.168	0.000739112	0.00439947
3	7908611	rs137763930	3864.31	0.0152955	0.00249317	0.163	0.00068753	0.00421797
3	7908611	rs137763930	3868.04	0.017466	0.00268976	0.154	0.000845579	0.00549077
3	7908611	rs137763930	3871.77	0.0171015	0.00273623	0.16	0.000697993	0.00436245
3	7908611	rs137763930	3875.5	0.0172643	0.00283134	0.164	0.000836105	0.0050982
3	7908611	rs137763930	3879.23	0.0152952	0.00276843	0.181	0.000592016	0.00327081
3	7908611	rs137763930	3882.96	0.014233	0.00273274	0.192	0.000938346	0.00488722
3	7908611	rs137763930	3886.69	0.014363	0.0028295	0.197	0.000753147	0.00382308
3	7908611	rs137763930	3890.42	0.0130219	0.00277367	0.213	0.000811928	0.00381187
3	7908611	rs137763930	3894.15	0.0131515	0.00281442	0.214	0.000787169	0.00367836
3	7908611	rs137763930	3897.88	0.0156664	0.00294528	0.188	0.000842919	0.00448361
3	7908611	rs137763930	3901.61	0.0171095	0.00302838	0.177	0.000924435	0.0052228
3	7908611	rs137763930	3905.34	0.015455	0.00290555	0.188	0.000679983	0.00361693
3	7908611	rs137763930	3909.07	0.0162169	0.00288661	0.178	0.000689671	0.00387456
3	7908611	rs137763930	3912.8	0.0160959	0.00288117	0.179	0.00102577	0.00573057
3	7908611	rs137763930	3916.53	0.0158981	0.00286165	0.18	0.000833595	0.00463108
3	7908611	rs137763930	3920.26	0.0153901	0.00278561	0.181	0.000972805	0.00537461
3	7908611	rs137763930	3923.99	0.0149636	0.00279819	0.187	0.000709639	0.00379486
3	7908611	rs137763930	3927.72	0.0137778	0.00267288	0.194	0.000879662	0.00453434
3	7908611	rs137763930	3931.45	0.0125761	0.00262841	0.209	0.00105224	0.00503463
3	7908611	rs137763930	3935.18	0.0119285	0.00250499	0.21	0.000979904	0.00466621
3	7908611	rs137763930	3938.91	0.0130911	0.00252658	0.193	0.000658503	0.00341193
3	7908611	rs137763930	3942.64	0.0120934	0.00243076	0.201	0.000650129	0.00323447
3	7908611	rs137763930	3946.37	0.0115827	0.00236288	0.204	0.000618375	0.00303125
3	7908611	rs137763930	3950.1	0.0106983	0.00218246	0.204	0.000528848	0.00259239
3	7908611	rs137763930	3953.83	0.0111062	0.00219902	0.198	0.000526242	0.00265779
3	7908611	rs137763930	3957.56	0.0118075	0.00218439	0.185	0.00061407	0.0033193
3	7908611	rs137763930	3961.29	0.0120829	0.00221116	0.183	0.000628025	0.00343183
3	7908611	rs137763930	3965.02	0.011287	0.0021671	0.192	0.000928248	0.00483463
3	7908611	rs137763930	3968.75	0.0109748	0.00214008	0.195	0.000752751	0.00386026
3	7908611	rs137763930	3972.48	0.0112693	0.00214117	0.19	0.000707747	0.00372498
3	7908611	rs137763930	3976.21	0.0112082	0.00209593	0.187	0.000812972	0.00434744
3	7908611	rs137763930	3979.94	0.0116692	0.00212379	0.182	0.000790385	0.00434277
3	7908611	rs137763930	3983.67	0.0116675	0.00217015	0.186	0.00077812	0.00418344
3	7908611	rs137763930	3987.4	0.0125182	0.0022783	0.182	0.000828573	0.0045526
3	7908611	rs137763930	3991.13	0.01288	0.00236992	0.184	0.000569754	0.00309649
3	7931694	rs211402696	FP	332.079	175.006	0.527	0.00196489	0.00372845
3	7931694	rs211402696	LP	18.0679	8.04023	0.445	9.89884e-05	0.000222446
3	7931694	rs211402696	PP	64.6217	33.4094	0.517	0.00123975	0.00239796
3	7931694	rs211402696	660.215	0.328182	0	0	8.72176e-07	-
3	7931694	rs211402696	663.945	0.31323	0.00031323	0.001	1.87318e-05	0.0187318
3	7931694	rs211402696	675.135	0.189054	0.000378109	0.002	3.01106e-05	0.0150553
3	7931694	rs211402696	678.865	0.20353	0	0	1.72156e-05	-
3	7931694	rs211402696	682.595	0.21899	0.00021899	0.001	6.78819e-07	0.000678819
3	7931694	rs211402696	686.325	0.179241	0	0	9.54668e-06	-
3	7931694	rs211402696	690.055	0.153148	0.000153148	0.001	8.68161e-06	0.00868161
3	7931694	rs211402696	701.245	0.168831	0.000337662	0.002	4.53423e-05	0.0226712
3	7931694	rs211402696	704.976	0.185913	0	0	6.82649e-05	-
3	7931694	rs211402696	719.896	0.165912	0	0	7.83103e-06	-
3	7931694	rs211402696	723.626	0.184205	0	0	5.77458e-05	-
3	7931694	rs211402696	731.086	0.197523	0.000395047	0.002	1.60425e-05	0.00802124
3	7931694	rs211402696	734.816	0.205272	0.000410543	0.002	7.29702e-06	0.00364851
3	7931694	rs211402696	738.546	0.184397	0.000184397	0.001	1.90502e-05	0.0190502
3	7931694	rs211402696	742.276	0.15664	0.00031328	0.002	1.61367e-07	8.06836e-05
3	7931694	rs211402696	746.006	0.138232	0.000414695	0.003	3.12946e-05	0.0104315
3	7931694	rs211402696	749.736	0.116396	0.000232792	0.002	1.04506e-08	5.22532e-06
3	7931694	rs211402696	753.466	0.109979	0.000329938	0.003	1.02622e-05	0.00342074
3	7931694	rs211402696	757.196	0.111279	0.000333838	0.003	4.06901e-07	0.000135634
3	7931694	rs211402696	764.656	0.0870461	0	0	6.28165e-05	-
3	7931694	rs211402696	768.386	0.0771026	0.000154205	0.002	3.64577e-05	0.0182289
3	7931694	rs211402696	772.116	0.0864099	0.00025923	0.003	4.9206e-06	0.0016402
3	7931694	rs211402696	775.846	0.085539	8.5539e-05	0.001	1.52273e-06	0.00152273
3	7931694	rs211402696	783.306	0.0942321	0.000188464	0.002	2.36061e-05	0.011803
3	7931694	rs211402696	787.036	0.106298	0.000212596	0.002	3.01386e-06	0.00150693
3	7931694	rs211402696	790.766	0.0959483	0.000191897	0.002	7.84549e-07	0.000392275
3	7931694	rs211402696	805.686	0.0705057	0	0	6.42549e-06	-
3	7931694	rs211402696	809.416	0.0685899	0	0	1.49804e-05	-
3	7931694	rs211402696	813.146	0.0663803	0.000132761	0.002	1.52307e-06	0.000761533
3	7931694	rs211402696	816.876	0.073907	7.3907e-05	0.001	7.77851e-06	0.00777851
3	7931694	rs211402696	820.606	0.096751	0.000193502	0.002	3.77618e-06	0.00188809
3	7931694	rs211402696	820.606	0.096751	0.000193502	0.002	3.77618e-06	0.00188809
3	7931694	rs211402696	828.066	0.104238	0	0	6.52185e-06	-
3	7931694	rs211402696	831.797	0.101181	0	0	8.75564e-07	-
3	7931694	rs211402696	846.717	0.127808	0.000255615	0.002	1.97435e-05	0.00987174
3	7931694	rs211402696	850.447	0.101675	0.000101675	0.001	4.5546e-06	0.0045546
3	7931694	rs211402696	857.907	0.0743899	7.43899e-05	0.001	1.04948e-06	0.00104948
3	7931694	rs211402696	861.637	0.0728572	7.28572e-05	0.001	2.60695e-05	0.0260695
3	7931694	rs211402696	865.367	0.0624851	6.24851e-05	0.001	5.56651e-07	0.000556651
3	7931694	rs211402696	869.097	0.0507595	0.000203038	0.004	7.29023e-06	0.00182256
3	7931694	rs211402696	872.827	0.0420456	0.000504548	0.012	9.22542e-05	0.00768785
3	7931694	rs211402696	876.557	0.0407378	0.00109992	0.027	0.000177162	0.00656157
3	7931694	rs211402696	880.287	0.0445901	0.00169442	0.038	0.000292381	0.00769424
3	7931694	rs211402696	884.017	0.0464299	0.00283222	0.061	0.000390307	0.00639848
3	7931694	rs211402696	887.747	0.04973	0.00353083	0.071	0.000345259	0.0048628
3	7931694	rs211402696	891.477	0.0522661	0.00412902	0.079	0.000509766	0.00645274
3	7931694	rs211402696	895.207	0.056327	0.00642128	0.114	0.000535395	0.00469645
3	7931694	rs211402696	898.937	0.0502009	0.00858436	0.171	0.000698793	0.00408651
3	7931694	rs211402696	902.667	0.0388606	0.00882136	0.227	0.00088791	0.0039115
3	7931694	rs211402696	906.397	0.0375964	0.00913592	0.243	0.00163469	0.00672711
3	7931694	rs211402696	910.127	0.0301025	0.0104456	0.347	0.00144043	0.0041511
3	7931694	rs211402696	913.857	0.0270422	0.0116011	0.429	0.0016197	0.00377553
3	7931694	rs211402696	917.587	0.0254921	0.0116499	0.457	0.00171845	0.00376028
3	7931694	rs211402696	921.317	0.0243297	0.0115323	0.474	0.00132345	0.00279208
3	7931694	rs211402696	925.047	0.0233368	0.0113184	0.485	0.00180367	0.00371892
3	7931694	rs211402696	928.777	0.0221551	0.0109668	0.495	0.00233558	0.00471835
3	7931694	rs211402696	932.507	0.0210928	0.0105464	0.5	0.00319084	0.00638168
3	7931694	rs211402696	936.237	0.0199682	0.0100839	0.505	0.00307489	0.00608889
3	7931694	rs211402696	939.967	0.0184539	0.00937458	0.508	0.00297232	0.00585102
3	7931694	rs211402696	943.697	0.0170278	0.0086842	0.51	0.00226605	0.00444324
3	7931694	rs211402696	947.427	0.015836	0.00812388	0.513	0.00243671	0.00474993
3	7931694	rs211402696	951.157	0.0146895	0.00757979	0.516	0.00295524	0.00572721
3	7931694	rs211402696	954.887	0.0133916	0.00693684	0.518	0.00265932	0.00513381
3	7931694	rs211402696	958.618	0.0119455	0.0061758	0.517	0.00309996	0.00599605
3	7931694	rs211402696	962.348	0.0105023	0.0054192	0.516	0.00271617	0.0052639
3	7931694	rs211402696	966.078	0.00954143	0.00491383	0.515	0.00292955	0.00568845
3	7931694	rs211402696	969.808	0.00921578	0.00472769	0.513	0.00283963	0.00553534
3	7931694	rs211402696	973.538	0.00914851	0.00464744	0.508	0.00288633	0.00568175
3	7931694	rs211402696	977.268	0.0090063	0.00450315	0.5	0.0019459	0.0038918
3	7931694	rs211402696	980.998	0.00886664	0.00437125	0.493	0.00245948	0.00498881
3	7931694	rs211402696	984.728	0.00880297	0.00426944	0.485	0.00235685	0.00485948
3	7931694	rs211402696	988.458	0.00889889	0.00424477	0.477	0.00216488	0.00453854
3	7931694	rs211402696	992.188	0.00895242	0.00420764	0.47	0.00181563	0.00386304
3	7931694	rs211402696	995.918	0.00885795	0.00411009	0.464	0.00178237	0.00384131
3	7931694	rs211402696	999.648	0.00875053	0.004034	0.461	0.00173298	0.00375918
3	7931694	rs211402696	1003.38	0.00840988	0.00386014	0.459	0.0019197	0.00418235
3	7931694	rs211402696	1007.11	0.00843054	0.00385276	0.457	0.00188717	0.00412947
3	7931694	rs211402696	1010.84	0.00945587	0.00429297	0.454	0.00122804	0.00270493
3	7931694	rs211402696	1014.57	0.0118823	0.00535891	0.451	0.00088947	0.00197222
3	7931694	rs211402696	1018.3	0.0154377	0.00693155	0.449	0.000736954	0.00164132
3	7931694	rs211402696	1022.03	0.0192233	0.00861204	0.448	0.000503201	0.00112322
3	7931694	rs211402696	1025.76	0.0228294	0.0101819	0.446	0.000542347	0.00121602
3	7931694	rs211402696	1029.49	0.0256909	0.0114325	0.445	0.000496179	0.00111501
3	7931694	rs211402696	1033.22	0.0284509	0.0126038	0.443	0.000293232	0.000661924
3	7931694	rs211402696	1036.95	0.0309308	0.0136714	0.442	0.000242632	0.00054894
3	7931694	rs211402696	1040.68	0.0324232	0.0142662	0.44	0.000197415	0.000448669
3	7931694	rs211402696	1044.41	0.0326602	0.0143378	0.439	0.000177675	0.000404727
3	7931694	rs211402696	1048.14	0.0316103	0.0138137	0.437	0.000196924	0.000450628
3	7931694	rs211402696	1051.87	0.0297969	0.0129318	0.434	0.000181959	0.00041926
3	7931694	rs211402696	1055.6	0.0282928	0.0121659	0.43	0.000173838	0.000404274
3	7931694	rs211402696	1059.33	0.0275964	0.0118389	0.429	0.000142836	0.000332951
3	7931694	rs211402696	1063.06	0.028574	0.0122011	0.427	0.000133216	0.000311982
3	7931694	rs211402696	1066.79	0.0313453	0.0133531	0.426	0.000114678	0.000269196
3	7931694	rs211402696	1070.52	0.0366165	0.0155254	0.424	0.000103597	0.000244332
3	7931694	rs211402696	1074.25	0.0395354	0.016763	0.424	9.22722e-05	0.000217623
3	7931694	rs211402696	1077.98	0.0385055	0.0164033	0.426	6.30654e-05	0.000148041
3	7931694	rs211402696	1081.71	0.0354532	0.0152094	0.429	2.49038e-05	5.80509e-05
3	7931694	rs211402696	1085.44	0.0313009	0.0135533	0.433	3.00399e-06	6.93762e-06
3	7931694	rs211402696	1089.17	0.0270993	0.0120321	0.444	5.40384e-06	1.21708e-05
3	7931694	rs211402696	1092.9	0.0244713	0.0111345	0.455	4.30483e-05	9.46116e-05
3	7931694	rs211402696	1096.63	0.0226822	0.0105472	0.465	9.16472e-05	0.000197091
3	7931694	rs211402696	1100.36	0.0209143	0.00993431	0.475	0.000286279	0.000602692
3	7931694	rs211402696	1104.09	0.0192589	0.00928281	0.482	0.000412695	0.000856213
3	7931694	rs211402696	1107.82	0.0181537	0.00887718	0.489	0.000513647	0.0010504
3	7931694	rs211402696	1111.55	0.0182004	0.00897279	0.493	0.00053596	0.00108714
3	7931694	rs211402696	1115.28	0.0184069	0.00898258	0.488	0.000550763	0.00112861
3	7931694	rs211402696	1119.01	0.0169292	0.00809215	0.478	0.000573012	0.00119877
3	7931694	rs211402696	1122.74	0.0137757	0.00640569	0.465	0.000298191	0.00064127
3	7931694	rs211402696	1126.47	0.0109013	0.00493828	0.453	0.000151304	0.000334004
3	7931694	rs211402696	1130.2	0.00891285	0.00405535	0.455	0.000138059	0.000303426
3	7931694	rs211402696	1133.93	0.00868381	0.00412481	0.475	0.000278778	0.000586901
3	7931694	rs211402696	1137.66	0.0109527	0.00558589	0.51	0.000839199	0.00164549
3	7931694	rs211402696	1141.39	0.0168343	0.00892217	0.53	0.00134142	0.00253098
3	7931694	rs211402696	1145.12	0.0246879	0.0132574	0.537	0.0015103	0.00281248
3	7931694	rs211402696	1148.85	0.0317023	0.0170558	0.538	0.0022851	0.0042474
3	7931694	rs211402696	1152.58	0.0381101	0.0205032	0.538	0.00208956	0.00388393
3	7931694	rs211402696	1156.31	0.0440965	0.0236357	0.536	0.00227901	0.00425189
3	7931694	rs211402696	1160.04	0.0478531	0.0256492	0.536	0.00226463	0.00422505
3	7931694	rs211402696	1163.77	0.0486088	0.0261029	0.537	0.0021416	0.00398809
3	7931694	rs211402696	1167.5	0.045729	0.0246022	0.538	0.00260304	0.00483836
3	7931694	rs211402696	1171.23	0.0397588	0.0214698	0.54	0.00261484	0.00484229
3	7931694	rs211402696	1174.96	0.0318835	0.017249	0.541	0.00186238	0.00344247
3	7931694	rs211402696	1178.69	0.023967	0.0129661	0.541	0.00170904	0.00315904
3	7931694	rs211402696	1182.42	0.0173676	0.00943058	0.543	0.00195539	0.00360108
3	7931694	rs211402696	1186.15	0.0124812	0.0067898	0.544	0.00172017	0.00316207
3	7931694	rs211402696	1189.88	0.00900666	0.00491764	0.546	0.00170101	0.0031154
3	7931694	rs211402696	1193.61	0.0066627	0.00365782	0.549	0.00161521	0.0029421
3	7931694	rs211402696	1197.34	0.00510466	0.00281267	0.551	0.00152833	0.00277375
3	7931694	rs211402696	1201.07	0.0041235	0.00228029	0.553	0.00124861	0.00225788
3	7931694	rs211402696	1204.8	0.00351585	0.0019513	0.555	0.00123264	0.00222097
3	7931694	rs211402696	1208.53	0.00320611	0.00177618	0.554	0.00104653	0.00188904
3	7931694	rs211402696	1212.26	0.003143	0.00173808	0.553	0.00118048	0.00213469
3	7931694	rs211402696	1215.99	0.00329466	0.00182195	0.553	0.00132944	0.00240406
3	7931694	rs211402696	1219.72	0.00374659	0.00207186	0.553	0.00172705	0.00312306
3	7931694	rs211402696	1223.45	0.00442017	0.00245319	0.555	0.00172086	0.00310064
3	7931694	rs211402696	1227.18	0.00533236	0.00297012	0.557	0.0019525	0.00350539
3	7931694	rs211402696	1230.91	0.00616752	0.00344765	0.559	0.00232172	0.00415334
3	7931694	rs211402696	1234.64	0.00687043	0.00384057	0.559	0.00254155	0.00454659
3	7931694	rs211402696	1238.37	0.00726017	0.00403665	0.556	0.002405	0.00432554
3	7931694	rs211402696	1242.1	0.00730351	0.00403154	0.552	0.00254341	0.00460763
3	7931694	rs211402696	1245.83	0.00672666	0.00367948	0.547	0.00279265	0.00510539
3	7931694	rs211402696	1249.56	0.00582315	0.00312703	0.537	0.00243443	0.00453338
3	7931694	rs211402696	1253.29	0.00478678	0.00251784	0.526	0.00246989	0.00469561
3	7931694	rs211402696	1257.02	0.00394543	0.00202006	0.512	0.00223048	0.00435641
3	7931694	rs211402696	1260.75	0.00324306	0.00162153	0.5	0.0025607	0.0051214
3	7931694	rs211402696	1264.48	0.00271465	0.00130032	0.479	0.0019681	0.00410878
3	7931694	rs211402696	1268.21	0.00230147	0.00105868	0.46	0.00143755	0.0031251
3	7931694	rs211402696	1271.94	0.00204301	0.000896883	0.439	0.00141317	0.00321906
3	7931694	rs211402696	1275.67	0.00183215	0.000784161	0.428	0.00143859	0.0033612
3	7931694	rs211402696	1279.4	0.00173359	0.000724642	0.418	0.000872688	0.00208777
3	7931694	rs211402696	1283.13	0.00166503	0.000679332	0.408	0.000886283	0.00217226
3	7931694	rs211402696	1286.86	0.00160894	0.000632313	0.393	0.000727257	0.00185053
3	7931694	rs211402696	1290.59	0.00154075	0.000590108	0.383	0.000488949	0.00127663
3	7931694	rs211402696	1294.32	0.00154938	0.000576368	0.372	0.000320527	0.000861632
3	7931694	rs211402696	1298.05	0.00158657	0.00058227	0.367	0.000201615	0.000549359
3	7931694	rs211402696	1301.78	0.00163326	0.000601039	0.368	0.000193836	0.000526729
3	7931694	rs211402696	1305.51	0.00176109	0.000644558	0.366	0.000130204	0.000355748
3	7931694	rs211402696	1309.24	0.00191756	0.000694157	0.362	9.06448e-05	0.0002504
3	7931694	rs211402696	1312.97	0.00202917	0.00073456	0.362	7.47934e-05	0.000206612
3	7931694	rs211402696	1316.7	0.00209398	0.00076221	0.364	6.38765e-05	0.000175485
3	7931694	rs211402696	1320.43	0.00217881	0.000797445	0.366	1.95546e-05	5.34278e-05
3	7931694	rs211402696	1324.16	0.00229253	0.000850528	0.371	3.75216e-07	1.01136e-06
3	7931694	rs211402696	1327.89	0.00238777	0.000904964	0.379	3.8485e-05	0.000101543
3	7931694	rs211402696	1331.62	0.00243891	0.000934101	0.383	8.20553e-05	0.000214244
3	7931694	rs211402696	1335.35	0.00239154	0.000925525	0.387	3.70439e-05	9.57207e-05
3	7931694	rs211402696	1339.08	0.00227244	0.00087716	0.386	1.57362e-06	4.07674e-06
3	7931694	rs211402696	1342.81	0.00214189	0.000818202	0.382	4.46947e-06	1.17002e-05
3	7931694	rs211402696	1346.54	0.00211606	0.000814685	0.385	2.96e-05	7.68832e-05
3	7931694	rs211402696	1350.27	0.00210647	0.000823632	0.391	6.49105e-05	0.000166011
3	7931694	rs211402696	1354	0.00217394	0.000858708	0.395	0.000102588	0.000259717
3	7931694	rs211402696	1357.73	0.00225255	0.00091003	0.404	0.000161743	0.000400355
3	7931694	rs211402696	1361.46	0.00240619	0.00099135	0.412	0.000213123	0.000517289
3	7931694	rs211402696	1365.19	0.00282452	0.0011976	0.424	0.000428756	0.00101122
3	7931694	rs211402696	1368.92	0.00318683	0.00136715	0.429	0.000691252	0.00161131
3	7931694	rs211402696	1372.65	0.0035136	0.00154247	0.439	0.000827363	0.00188465
3	7931694	rs211402696	1376.38	0.00393697	0.00177951	0.452	0.00147634	0.00326623
3	7931694	rs211402696	1380.11	0.00437588	0.00198227	0.453	0.00141	0.00311259
3	7931694	rs211402696	1383.84	0.00534743	0.00248121	0.464	0.00116479	0.00251033
3	7931694	rs211402696	1387.57	0.00695546	0.00335949	0.483	0.000682955	0.00141399
3	7931694	rs211402696	1391.3	0.00792535	0.00378039	0.477	0.00089274	0.00187157
3	7931694	rs211402696	1395.03	0.00846467	0.00396993	0.469	0.000757071	0.00161422
3	7931694	rs211402696	1398.76	0.00859909	0.00391258	0.455	0.000689903	0.00151627
3	7931694	rs211402696	1402.49	0.00853072	0.00387295	0.454	0.000666082	0.00146714
3	7931694	rs211402696	1406.22	0.00787863	0.00352963	0.448	0.000456876	0.00101981
3	7931694	rs211402696	1409.95	0.00743217	0.00338164	0.455	0.000562384	0.00123601
3	7931694	rs211402696	1413.68	0.00676994	0.0031074	0.459	0.000555011	0.00120917
3	7931694	rs211402696	1417.41	0.00621056	0.00283823	0.457	0.000646357	0.00141435
3	7931694	rs211402696	1421.14	0.00607519	0.00278851	0.459	0.000565151	0.00123127
3	7931694	rs211402696	1424.87	0.00584174	0.00263463	0.451	0.000437557	0.000970192
3	7931694	rs211402696	1428.6	0.0052072	0.00225993	0.434	0.000283456	0.000653124
3	7931694	rs211402696	1432.33	0.0047112	0.00195986	0.416	0.000451274	0.00108479
3	7931694	rs211402696	1436.06	0.0047716	0.00198022	0.415	0.00113803	0.00274225
3	7931694	rs211402696	1439.79	0.00539517	0.00230374	0.427	0.00117752	0.00275765
3	7931694	rs211402696	1443.52	0.006214	0.00277144	0.446	0.001529	0.00342825
3	7931694	rs211402696	1447.25	0.00716387	0.00332403	0.464	0.00236355	0.00509387
3	7931694	rs211402696	1450.98	0.00867238	0.00424946	0.49	0.00177667	0.00362585
3	7931694	rs211402696	1454.71	0.0108324	0.00561118	0.518	0.00230953	0.00445855
3	7931694	rs211402696	1458.44	0.011607	0.00615173	0.53	0.00315653	0.00595571
3	7931694	rs211402696	1462.17	0.011348	0.00607118	0.535	0.00417081	0.00779591
3	7931694	rs211402696	1465.9	0.00947113	0.00505758	0.534	0.00321689	0.00602414
3	7931694	rs211402696	1469.63	0.00471585	0.00229662	0.487	0.00255303	0.00524237
3	7931694	rs211402696	1473.36	0.00277952	0.000925581	0.333	0.000125329	0.000376362
3	7931694	rs211402696	1477.09	0.00446109	0.00169075	0.379	0.000191959	0.000506487
3	7931694	rs211402696	1480.82	0.00583034	0.0024604	0.422	0.000622248	0.00147452
3	7931694	rs211402696	1484.55	0.00679056	0.00291994	0.43	0.000786435	0.00182892
3	7931694	rs211402696	1488.28	0.00730405	0.00311152	0.426	0.000583231	0.00136909
3	7931694	rs211402696	1492.01	0.0076434	0.00314908	0.412	0.000400209	0.000971382
3	7931694	rs211402696	1495.74	0.0080996	0.00316694	0.391	0.000349728	0.000894445
3	7931694	rs211402696	1499.47	0.00895338	0.00329484	0.368	0.000192681	0.000523589
3	7931694	rs211402696	1503.2	0.00994399	0.00352017	0.354	5.27839e-05	0.000149107
3	7931694	rs211402696	1506.93	0.0119281	0.00413906	0.347	8.35889e-08	2.4089e-07
3	7931694	rs211402696	1510.66	0.0151507	0.00530274	0.35	3.38548e-05	9.67281e-05
3	7931694	rs211402696	1514.39	0.0199527	0.00722286	0.362	0.000149819	0.000413865
3	7931694	rs211402696	1518.12	0.0247288	0.00919913	0.372	0.000270813	0.000727991
3	7931694	rs211402696	1521.85	0.0285644	0.0107974	0.378	0.000283093	0.000748924
3	7931694	rs211402696	1525.58	0.0334305	0.0129042	0.386	0.000358108	0.000927741
3	7931694	rs211402696	1529.31	0.0387408	0.0151476	0.391	0.000488964	0.00125055
3	7931694	rs211402696	1533.04	0.0452302	0.0179112	0.396	0.00047122	0.00118995
3	7931694	rs211402696	1536.77	0.0506066	0.0201414	0.398	0.000497589	0.00125022
3	7931694	rs211402696	1540.5	0.0556864	0.0223302	0.401	0.000539508	0.00134541
3	7931694	rs211402696	1544.23	0.059316	0.0237857	0.401	0.000567625	0.00141552
3	7931694	rs211402696	1547.96	0.0606612	0.0242645	0.4	0.000630839	0.0015771
3	7931694	rs211402696	1551.69	0.0592805	0.0235936	0.398	0.000642823	0.00161513
3	7931694	rs211402696	1555.42	0.0552858	0.0218379	0.395	0.000672921	0.0017036
3	7931694	rs211402696	1559.15	0.0499964	0.0196486	0.393	0.000518971	0.00132054
3	7931694	rs211402696	1562.88	0.0440802	0.0171031	0.388	0.000364608	0.00093971
3	7931694	rs211402696	1566.61	0.0387975	0.0152086	0.392	0.000346189	0.000883135
3	7931694	rs211402696	1570.34	0.0346584	0.0137941	0.398	0.000221305	0.000556043
3	7931694	rs211402696	1574.07	0.0321318	0.0134632	0.419	8.9926e-05	0.000214621
3	7931694	rs211402696	1577.8	0.0314473	0.0140255	0.446	6.59504e-06	1.47871e-05
3	7931694	rs211402696	1581.53	0.0328209	0.0155243	0.473	8.65287e-06	1.82936e-05
3	7931694	rs211402696	1585.26	0.0353902	0.017412	0.492	4.93897e-05	0.000100386
3	7931694	rs211402696	1588.99	0.039029	0.0197096	0.505	0.000137953	0.000273175
3	7931694	rs211402696	1592.72	0.0434421	0.0222858	0.513	0.000264803	0.000516184
3	7931694	rs211402696	1596.45	0.0483261	0.0248396	0.514	0.000306873	0.00059703
3	7931694	rs211402696	1600.18	0.0534493	0.027366	0.512	0.000324414	0.000633621
3	7931694	rs211402696	1603.91	0.0582403	0.0294113	0.505	0.000418591	0.000828893
3	7931694	rs211402696	1607.64	0.0626695	0.0311468	0.497	0.000591135	0.00118941
3	7931694	rs211402696	1611.37	0.066092	0.032319	0.489	0.000506515	0.00103582
3	7931694	rs211402696	1615.1	0.0673184	0.0321782	0.478	0.000473511	0.000990609
3	7931694	rs211402696	1618.83	0.0660117	0.0308935	0.468	0.000725839	0.00155094
3	7931694	rs211402696	1622.56	0.0617681	0.0281663	0.456	0.00059568	0.00130632
3	7931694	rs211402696	1626.29	0.0548118	0.0243913	0.445	0.00084975	0.00190955
3	7931694	rs211402696	1630.02	0.0468539	0.0203346	0.434	0.000650785	0.00149951
3	7931694	rs211402696	1633.75	0.0392799	0.0164976	0.42	0.000535488	0.00127497
3	7931694	rs211402696	1637.48	0.0335172	0.0135074	0.403	0.000505039	0.0012532
3	7931694	rs211402696	1641.21	0.0306771	0.0118107	0.385	0.000491202	0.00127585
3	7931694	rs211402696	1644.94	0.0286817	0.0106409	0.371	0.000474585	0.0012792
3	7931694	rs211402696	1648.67	0.0273257	0.00991923	0.363	0.000350589	0.00096581
3	7931694	rs211402696	1652.4	0.0274295	0.00987463	0.36	0.000270524	0.000751455
3	7931694	rs211402696	1656.13	0.030605	0.0110484	0.361	0.000411962	0.00114117
3	7931694	rs211402696	1659.86	0.0343533	0.0125046	0.364	0.000381266	0.00104743
3	7931694	rs211402696	1663.59	0.0372495	0.0137451	0.369	0.000317011	0.000859109
3	7931694	rs211402696	1667.32	0.040067	0.0149851	0.374	0.000337304	0.000901882
3	7931694	rs211402696	1671.05	0.041788	0.0157958	0.378	0.000383268	0.00101394
3	7931694	rs211402696	1674.78	0.0422747	0.016318	0.386	0.000543322	0.00140757
3	7931694	rs211402696	1678.51	0.0412649	0.0163409	0.396	0.000698549	0.00176401
3	7931694	rs211402696	1682.24	0.038853	0.0160074	0.412	0.000964193	0.00234027
3	7931694	rs211402696	1685.97	0.0356634	0.0154422	0.433	0.00103014	0.00237908
3	7931694	rs211402696	1689.7	0.0332795	0.0152087	0.457	0.00150611	0.00329564
3	7931694	rs211402696	1693.43	0.0305223	0.0146812	0.481	0.00214261	0.0044545
3	7931694	rs211402696	1697.16	0.0273773	0.0135791	0.496	0.00231704	0.00467146
3	7931694	rs211402696	1700.89	0.0235938	0.0121272	0.514	0.00230285	0.00448025
3	7931694	rs211402696	1704.62	0.0200189	0.01057	0.528	0.00234806	0.00444708
3	7931694	rs211402696	1708.35	0.0161186	0.00857511	0.532	0.00231424	0.00435008
3	7931694	rs211402696	1712.08	0.0123171	0.006565	0.533	0.00251361	0.00471596
3	7931694	rs211402696	1715.81	0.00854872	0.00451373	0.528	0.00329974	0.00624951
3	7931694	rs211402696	1719.54	0.0047768	0.00236929	0.496	0.00230664	0.00465049
3	7931694	rs211402696	1723.27	0.00200126	0.000766484	0.383	0.000857879	0.00223989
3	7931694	rs211402696	1727	0.00222636	0.000494252	0.222	0.00020578	0.000926937
3	7931694	rs211402696	1730.73	0.0106752	0.00480386	0.45	0.00149895	0.003331
3	7931694	rs211402696	1734.46	0.0442378	0.0221189	0.5	0.00157269	0.00314538
3	7931694	rs211402696	1738.19	0.12148	0.0625622	0.515	0.00184705	0.00358651
3	7931694	rs211402696	1741.92	0.237545	0.123761	0.521	0.00175535	0.00336919
3	7931694	rs211402696	1745.65	0.328287	0.171366	0.522	0.00178116	0.00341218
3	7931694	rs211402696	1749.38	0.291771	0.152013	0.521	0.00183549	0.00352302
3	7931694	rs211402696	1753.11	0.163743	0.0851462	0.52	0.00182901	0.00351732
3	7931694	rs211402696	1756.84	0.0613513	0.03178	0.518	0.00161219	0.00311234
3	7931694	rs211402696	1760.57	0.0157365	0.00804137	0.511	0.0019782	0.00387123
3	7931694	rs211402696	1764.3	0.00274913	0.00132233	0.481	0.00102524	0.00213148
3	7931694	rs211402696	1768.03	0.000348778	0.000111609	0.32	9.42549e-05	0.000294546
3	7931694	rs211402696	1771.76	0.000351217	0.000135921	0.387	0.0014304	0.00369613
3	7931694	rs211402696	1775.49	0.00072103	0.000351142	0.487	0.00242796	0.00498555
3	7931694	rs211402696	1779.22	0.00104604	0.000532433	0.509	0.00199195	0.00391346
3	7931694	rs211402696	1782.95	0.00128664	0.000665191	0.517	0.00290544	0.00561981
3	7931694	rs211402696	1786.68	0.00150261	0.000766331	0.51	0.00243264	0.00476989
3	7931694	rs211402696	1790.41	0.00165328	0.000834907	0.505	0.00232205	0.00459811
3	7931694	rs211402696	1794.14	0.00173897	0.000885136	0.509	0.00218036	0.00428361
3	7931694	rs211402696	1797.87	0.00178214	0.000919587	0.516	0.00251442	0.0048729
3	7931694	rs211402696	1801.6	0.00182174	0.000941842	0.517	0.0029868	0.00577718
3	7931694	rs211402696	1805.33	0.00187	0.000966791	0.517	0.00318298	0.00615663
3	7931694	rs211402696	1809.06	0.00190021	0.000988108	0.52	0.0035323	0.00679288
3	7931694	rs211402696	1812.79	0.00190374	0.000991847	0.521	0.00324827	0.00623468
3	7931694	rs211402696	1816.52	0.0019243	0.00100256	0.521	0.00362901	0.00696546
3	7931694	rs211402696	1820.25	0.00193221	0.00100668	0.521	0.0034403	0.00660326
3	7931694	rs211402696	1823.98	0.00195569	0.00101696	0.52	0.00271521	0.00522157
3	7931694	rs211402696	1827.71	0.00196039	0.00102332	0.522	0.00341211	0.00653661
3	7931694	rs211402696	1831.44	0.00195765	0.00102581	0.524	0.00305466	0.00582951
3	7931694	rs211402696	1835.17	0.00195659	0.00102329	0.523	0.00285056	0.00545041
3	7931694	rs211402696	1838.9	0.00196042	0.00102138	0.521	0.00283048	0.00543278
3	7931694	rs211402696	1842.63	0.00194346	0.00101449	0.522	0.00319151	0.006114
3	7931694	rs211402696	1846.36	0.00194549	0.00101944	0.524	0.00321216	0.00613007
3	7931694	rs211402696	1850.09	0.00194201	0.00101567	0.523	0.00228647	0.00437183
3	7931694	rs211402696	1853.82	0.00198833	0.00101802	0.512	0.00270745	0.00528799
3	7931694	rs211402696	1857.55	0.00213341	0.0010155	0.476	0.0020038	0.00420967
3	7931694	rs211402696	1861.28	0.00205512	0.00101318	0.493	0.00201139	0.00407991
3	7931694	rs211402696	1865.01	0.00198128	0.00100847	0.509	0.00245328	0.0048198
3	7931694	rs211402696	1868.74	0.00200276	0.0010114	0.505	0.00244195	0.00483554
3	7931694	rs211402696	1872.47	0.00195765	0.00101798	0.52	0.00249141	0.00479118
3	7931694	rs211402696	1876.2	0.00194201	0.00103121	0.531	0.0027117	0.00510678
3	7931694	rs211402696	1879.93	0.00195108	0.00103797	0.532	0.00265888	0.0049979
3	7931694	rs211402696	1883.66	0.00197782	0.00104429	0.528	0.00343944	0.00651409
3	7931694	rs211402696	1887.39	0.00198232	0.00104667	0.528	0.00313268	0.0059331
3	7931694	rs211402696	1891.12	0.00198328	0.00105114	0.53	0.00294305	0.00555292
3	7931694	rs211402696	1894.85	0.00201782	0.00106944	0.53	0.00305109	0.00575677
3	7931694	rs211402696	1898.58	0.00204321	0.00108495	0.531	0.00304077	0.00572649
3	7931694	rs211402696	1902.31	0.00209161	0.00110646	0.529	0.00206367	0.00390107
3	7931694	rs211402696	1906.04	0.00214145	0.0011264	0.526	0.00242621	0.00461256
3	7931694	rs211402696	1909.77	0.00217793	0.00114559	0.526	0.00213402	0.00405708
3	7931694	rs211402696	1913.5	0.00220659	0.00116067	0.526	0.00236595	0.00449801
3	7931694	rs211402696	1917.24	0.0023052	0.00119179	0.517	0.00232353	0.00449426
3	7931694	rs211402696	1920.97	0.00233873	0.00121614	0.52	0.00245648	0.00472399
3	7931694	rs211402696	1924.7	0.00236286	0.0012405	0.525	0.00227961	0.00434211
3	7931694	rs211402696	1928.43	0.00241952	0.00126541	0.523	0.0025687	0.00491148
3	7931694	rs211402696	1932.16	0.00247527	0.00129704	0.524	0.00222778	0.00425148
3	7931694	rs211402696	1935.89	0.00254463	0.00133339	0.524	0.00224847	0.00429098
3	7931694	rs211402696	1939.62	0.00258226	0.00136601	0.529	0.00247548	0.00467955
3	7931694	rs211402696	1943.35	0.00262806	0.00140076	0.533	0.00314668	0.00590372
3	7931694	rs211402696	1947.08	0.00268537	0.00143399	0.534	0.00292464	0.00547686
3	7931694	rs211402696	1950.81	0.00275769	0.00147261	0.534	0.00286437	0.005364
3	7931694	rs211402696	1954.54	0.00283478	0.00151661	0.535	0.00285809	0.00534222
3	7931694	rs211402696	1958.27	0.00292595	0.00156538	0.535	0.00306821	0.00573496
3	7931694	rs211402696	1962	0.00299958	0.00161078	0.537	0.00307222	0.00572108
3	7931694	rs211402696	1965.73	0.00308744	0.00166104	0.538	0.0028974	0.0053855
3	7931694	rs211402696	1969.46	0.00317681	0.0017123	0.539	0.00285932	0.00530486
3	7931694	rs211402696	1973.19	0.0032774	0.00176324	0.538	0.00291202	0.00541267
3	7931694	rs211402696	1976.92	0.00337799	0.00181736	0.538	0.00270172	0.00502178
3	7931694	rs211402696	1980.65	0.00348203	0.00187333	0.538	0.00270925	0.00503578
3	7931694	rs211402696	1984.38	0.00358303	0.00192767	0.538	0.00277207	0.00515254
3	7931694	rs211402696	1988.11	0.00371472	0.00199109	0.536	0.00275702	0.00514369
3	7931694	rs211402696	1991.84	0.0038378	0.00204555	0.533	0.00283409	0.00531724
3	7931694	rs211402696	1995.57	0.0039355	0.00210549	0.535	0.00316749	0.00592054
3	7931694	rs211402696	1999.3	0.00404657	0.00216492	0.535	0.00311937	0.0058306
3	7931694	rs211402696	2003.03	0.00415675	0.00222386	0.535	0.00299618	0.00560033
3	7931694	rs211402696	2006.76	0.00425222	0.00228344	0.537	0.00279811	0.00521062
3	7931694	rs211402696	2010.49	0.00436304	0.00234295	0.537	0.00271347	0.00505301
3	7931694	rs211402696	2014.22	0.00447585	0.00240353	0.537	0.00272291	0.00507059
3	7931694	rs211402696	2017.95	0.00456019	0.00244882	0.537	0.00271344	0.00505295
3	7931694	rs211402696	2021.68	0.00465917	0.00250663	0.538	0.00263899	0.00490519
3	7931694	rs211402696	2025.41	0.00477073	0.00257142	0.539	0.00243228	0.00451257
3	7931694	rs211402696	2029.14	0.00488918	0.00263527	0.539	0.00245286	0.00455076
3	7931694	rs211402696	2032.87	0.00503845	0.00272076	0.54	0.00243162	0.00450301
3	7931694	rs211402696	2036.6	0.00516339	0.00277791	0.538	0.00278042	0.00516806
3	7931694	rs211402696	2040.33	0.00528375	0.00284266	0.538	0.00237529	0.00441504
3	7931694	rs211402696	2044.06	0.00542024	0.00291609	0.538	0.00236295	0.0043921
3	7931694	rs211402696	2047.79	0.00548768	0.00293591	0.535	0.00236568	0.00442183
3	7931694	rs211402696	2051.52	0.00563289	0.00301359	0.535	0.00244869	0.00457699
3	7931694	rs211402696	2055.25	0.00577508	0.00309544	0.536	0.00208408	0.00388821
3	7931694	rs211402696	2058.98	0.00588761	0.00314987	0.535	0.00242727	0.00453695
3	7931694	rs211402696	2062.71	0.0060153	0.00321818	0.535	0.00275907	0.00515714
3	7931694	rs211402696	2066.44	0.00614827	0.00328932	0.535	0.00231262	0.00432265
3	7931694	rs211402696	2070.17	0.00626881	0.00334128	0.533	0.00224826	0.00421813
3	7931694	rs211402696	2073.9	0.00638694	0.00339785	0.532	0.00226104	0.00425007
3	7931694	rs211402696	2077.63	0.00649057	0.00345298	0.532	0.00222369	0.00417986
3	7931694	rs211402696	2081.36	0.00660619	0.0035277	0.534	0.00229958	0.00430633
3	7931694	rs211402696	2085.09	0.00678399	0.00362265	0.534	0.00229376	0.00429543
3	7931694	rs211402696	2088.82	0.00689834	0.00366302	0.531	0.00224797	0.00423347
3	7931694	rs211402696	2092.55	0.00693358	0.00368173	0.531	0.00241429	0.00454669
3	7931694	rs211402696	2096.28	0.00701455	0.00372473	0.531	0.00197189	0.00371354
3	7931694	rs211402696	2100.01	0.00704276	0.00374675	0.532	0.0023207	0.00436221
3	7931694	rs211402696	2103.74	0.00705891	0.0037624	0.533	0.00255499	0.0047936
3	7931694	rs211402696	2107.47	0.00709578	0.00378205	0.533	0.00291297	0.00546524
3	7931694	rs211402696	2111.2	0.007109	0.00378909	0.533	0.00236321	0.00443379
3	7931694	rs211402696	2114.93	0.00707267	0.00376266	0.532	0.00221131	0.00415659
3	7931694	rs211402696	2118.66	0.00705465	0.00374602	0.531	0.00232296	0.00437469
3	7931694	rs211402696	2122.39	0.00704711	0.00374202	0.531	0.00232437	0.00437734
3	7931694	rs211402696	2126.12	0.00699216	0.00370585	0.53	0.00226638	0.00427618
3	7931694	rs211402696	2129.85	0.00696152	0.00368265	0.529	0.00235308	0.00444817
3	7931694	rs211402696	2133.58	0.00690644	0.0036535	0.529	0.00235593	0.00445355
3	7931694	rs211402696	2137.31	0.00683017	0.00361316	0.529	0.00193913	0.00366565
3	7931694	rs211402696	2141.04	0.00673553	0.00354962	0.527	0.00259621	0.0049264
3	7931694	rs211402696	2144.77	0.00670302	0.00351238	0.524	0.00245278	0.00468087
3	7931694	rs211402696	2148.5	0.00657563	0.00344563	0.524	0.00259267	0.00494785
3	7931694	rs211402696	2152.23	0.0065025	0.00339431	0.522	0.00274882	0.00526593
3	7931694	rs211402696	2155.96	0.00643292	0.00335155	0.521	0.00283921	0.00544954
3	7931694	rs211402696	2159.69	0.00626211	0.00326882	0.522	0.00292996	0.00561294
3	7931694	rs211402696	2163.42	0.00612419	0.00318458	0.52	0.00252647	0.0048586
3	7931694	rs211402696	2167.15	0.00605795	0.00313802	0.518	0.0026998	0.00521196
3	7931694	rs211402696	2170.88	0.00591005	0.0030555	0.517	0.00269406	0.00521095
3	7931694	rs211402696	2174.61	0.00575918	0.00298326	0.518	0.0022144	0.00427491
3	7931694	rs211402696	2178.34	0.00570073	0.00293588	0.515	0.00262411	0.00509536
3	7931694	rs211402696	2182.07	0.00559218	0.00287438	0.514	0.0027336	0.00531829
3	7931694	rs211402696	2185.8	0.00550278	0.00282292	0.513	0.00253534	0.00494219
3	7931694	rs211402696	2189.53	0.00538922	0.00276467	0.513	0.00265313	0.00517179
3	7931694	rs211402696	2193.26	0.0051759	0.00266041	0.514	0.003207	0.0062393
3	7931694	rs211402696	2196.99	0.0050544	0.00259291	0.513	0.00294225	0.00573539
3	7931694	rs211402696	2200.72	0.00486247	0.00248958	0.512	0.00291114	0.00568583
3	7931694	rs211402696	2204.45	0.004652	0.00236787	0.509	0.00228682	0.00449277
3	7931694	rs211402696	2208.18	0.0044654	0.00228629	0.512	0.00235619	0.00460193
3	7931694	rs211402696	2211.91	0.00433481	0.00219775	0.507	0.00259115	0.00511075
3	7931694	rs211402696	2215.64	0.00421075	0.00213064	0.506	0.00261766	0.00517324
3	7931694	rs211402696	2219.37	0.00412829	0.00209717	0.508	0.00275862	0.00543035
3	7931694	rs211402696	2223.1	0.0040693	0.00205093	0.504	0.00281926	0.00559376
3	7931694	rs211402696	2226.83	0.00401109	0.00198549	0.495	0.0021437	0.00433071
3	7931694	rs211402696	2230.56	0.00393741	0.00192539	0.489	0.00240426	0.00491668
3	7931694	rs211402696	2234.29	0.00386327	0.00185437	0.48	0.00162794	0.00339155
3	7931694	rs211402696	2238.02	0.00373061	0.00178696	0.479	0.00274684	0.00573453
3	7931694	rs211402696	2241.75	0.00358019	0.00174355	0.487	0.002326	0.00477617
3	7931694	rs211402696	2245.48	0.00346582	0.00169825	0.49	0.00239634	0.0048905
3	7931694	rs211402696	2249.21	0.00339193	0.00165526	0.488	0.00235113	0.00481789
3	7931694	rs211402696	2252.94	0.00324955	0.00161178	0.496	0.0022574	0.00455121
3	7931694	rs211402696	2256.67	0.00314264	0.00157132	0.5	0.00222031	0.00444062
3	7931694	rs211402696	2260.4	0.00306635	0.00153318	0.5	0.00307767	0.00615533
3	7931694	rs211402696	2264.13	0.00296866	0.00149324	0.503	0.00271629	0.00540017
3	7931694	rs211402696	2267.86	0.00285958	0.00142979	0.5	0.00246242	0.00492485
3	7931694	rs211402696	2271.59	0.00272867	0.00136434	0.5	0.00219885	0.0043977
3	7931694	rs211402696	2275.32	0.00264664	0.00132332	0.5	0.00252414	0.00504828
3	7931694	rs211402696	2279.05	0.00260609	0.00128741	0.494	0.00239398	0.00484611
3	7931694	rs211402696	2282.78	0.00257089	0.0012546	0.488	0.00242594	0.00497119
3	7931694	rs211402696	2286.51	0.00249921	0.00121462	0.486	0.00216151	0.00444756
3	7931694	rs211402696	2290.24	0.00239374	0.00115857	0.484	0.00216073	0.00446433
3	7931694	rs211402696	2293.97	0.00231225	0.00110526	0.478	0.00135737	0.00283969
3	7931694	rs211402696	2297.7	0.00221611	0.0010593	0.478	0.00188741	0.00394855
3	7931694	rs211402696	2301.43	0.00205501	0.000998734	0.486	0.00214656	0.00441679
3	7931694	rs211402696	2305.16	0.00199168	0.000967958	0.486	0.00211524	0.00435234
3	7931694	rs211402696	2308.89	0.00193432	0.000932344	0.482	0.00265152	0.00550109
3	7931694	rs211402696	2312.62	0.00182207	0.000883703	0.485	0.0021438	0.00442021
3	7931694	rs211402696	2316.35	0.00176797	0.000848625	0.48	0.00212429	0.00442561
3	7931694	rs211402696	2320.08	0.00169044	0.000808031	0.478	0.00227848	0.0047667
3	7931694	rs211402696	2323.81	0.0016493	0.000783417	0.475	0.00256481	0.00539961
3	7931694	rs211402696	2327.54	0.00157515	0.000754497	0.479	0.0023484	0.00490272
3	7931694	rs211402696	2331.27	0.00150389	0.000723369	0.481	0.0020888	0.00434261
3	7931694	rs211402696	2335	0.00143818	0.000687448	0.478	0.00201066	0.0042064
3	7931694	rs211402696	2338.73	0.00137323	0.000655032	0.477	0.0024023	0.00503626
3	7931694	rs211402696	2342.46	0.00143252	0.000684745	0.478	0.00197978	0.00414181
3	7931694	rs211402696	2346.19	0.00138213	0.000650983	0.471	0.00212027	0.00450164
3	7931694	rs211402696	2349.92	0.00131543	0.000612988	0.466	0.00213578	0.00458322
3	7931694	rs211402696	2353.65	0.00133215	0.000610127	0.458	0.00237852	0.00519327
3	7931694	rs211402696	2357.38	0.00120767	0.000562774	0.466	0.00193289	0.00414784
3	7931694	rs211402696	2361.11	0.00120326	0.000537855	0.447	0.00157682	0.00352757
3	7931694	rs211402696	2364.84	0.00126635	0.000514136	0.406	0.00129512	0.00318994
3	7931694	rs211402696	2368.57	0.00126079	0.000490448	0.389	0.00118054	0.00303481
3	7931694	rs211402696	2372.3	0.00116716	0.00046803	0.401	0.00180353	0.00449758
3	7931694	rs211402696	2376.03	0.00111279	0.000449568	0.404	0.00188778	0.00467271
3	7931694	rs211402696	2379.76	0.00109102	0.000429863	0.394	0.00139889	0.00355048
3	7931694	rs211402696	2383.49	0.00107147	0.00041466	0.387	0.00226928	0.00586376
3	7931694	rs211402696	2387.22	0.00102795	0.000411181	0.4	0.00184322	0.00460804
3	7931694	rs211402696	2390.95	0.000947833	0.000394298	0.416	0.00167288	0.00402134
3	7931694	rs211402696	2394.68	0.000920959	0.000385882	0.419	0.0016627	0.00396825
3	7931694	rs211402696	2398.41	0.000888276	0.000381959	0.43	0.00220857	0.0051362
3	7931694	rs211402696	2402.14	0.000858819	0.000365857	0.426	0.00237902	0.00558454
3	7931694	rs211402696	2405.87	0.000831294	0.000357456	0.43	0.00214486	0.00498804
3	7931694	rs211402696	2409.6	0.00082999	0.000357726	0.431	0.0015767	0.00365824
3	7931694	rs211402696	2413.33	0.000809847	0.000349854	0.432	0.00232659	0.00538563
3	7931694	rs211402696	2417.06	0.00079259	0.000338436	0.427	0.0024917	0.00583537
3	7931694	rs211402696	2420.79	0.000789875	0.000331747	0.42	0.00249972	0.00595171
3	7931694	rs211402696	2424.52	0.000768384	0.000319648	0.416	0.00208526	0.00501263
3	7931694	rs211402696	2428.25	0.000719827	0.000295849	0.411	0.00164056	0.00399162
3	7931694	rs211402696	2431.98	0.000683726	0.00028443	0.416	0.0024035	0.00577765
3	7931694	rs211402696	2435.71	0.000645066	0.000269638	0.418	0.00217426	0.00520158
3	7931694	rs211402696	2439.44	0.000612328	0.000252892	0.413	0.00230333	0.00557708
3	7931694	rs211402696	2443.17	0.000590718	0.000243376	0.412	0.00192274	0.00466684
3	7931694	rs211402696	2446.9	0.000568279	0.000232426	0.409	0.00215699	0.00527381
3	7931694	rs211402696	2450.63	0.000551814	0.000219622	0.398	0.00209778	0.00527081
3	7931694	rs211402696	2454.36	0.000516422	0.000207085	0.401	0.00185108	0.00461616
3	7931694	rs211402696	2458.09	0.000518426	0.000200631	0.387	0.00197013	0.00509078
3	7931694	rs211402696	2461.82	0.000495515	0.000188791	0.381	0.00193948	0.00509049
3	7931694	rs211402696	2465.55	0.000478786	0.000177151	0.37	0.00198731	0.00537109
3	7931694	rs211402696	2469.28	0.000459719	0.000169636	0.369	0.00172663	0.0046792
3	7931694	rs211402696	2473.01	0.000436412	0.00015929	0.365	0.00195377	0.00535279
3	7931694	rs211402696	2476.74	0.000425782	0.000153282	0.36	0.00191512	0.00531979
3	7931694	rs211402696	2480.47	0.0004004	0.000142543	0.356	0.00161111	0.00452558
3	7931694	rs211402696	2484.2	0.000384968	0.000135124	0.351	0.00171742	0.00489294
3	7931694	rs211402696	2487.93	0.000365571	0.00012795	0.35	0.00145355	0.004153
3	7931694	rs211402696	2491.66	0.000342742	0.000120988	0.353	0.00190254	0.00538963
3	7931694	rs211402696	2495.39	0.000337423	0.000113374	0.336	0.00202669	0.0060318
3	7931694	rs211402696	2499.12	0.000330755	0.000106834	0.323	0.0016082	0.00497894
3	7931694	rs211402696	2502.85	0.000314819	0.000102946	0.327	0.001258	0.00384709
3	7931694	rs211402696	2506.58	0.000309274	9.7112e-05	0.314	0.00141781	0.0045153
3	7931694	rs211402696	2510.31	0.000309731	9.04415e-05	0.292	0.00137415	0.00470599
3	7931694	rs211402696	2514.04	0.00030811	8.6579e-05	0.281	0.00114467	0.00407357
3	7931694	rs211402696	2517.77	0.000304574	8.16258e-05	0.268	0.001288	0.00480597
3	7931694	rs211402696	2521.5	0.000293402	7.74581e-05	0.264	0.00136736	0.0051794
3	7931694	rs211402696	2525.23	0.000288876	7.56856e-05	0.262	0.000839496	0.00320418
3	7931694	rs211402696	2528.96	0.000278113	7.25874e-05	0.261	0.000641129	0.00245643
3	7931694	rs211402696	2532.69	0.00026872	7.20169e-05	0.268	0.000725003	0.00270523
3	7931694	rs211402696	2536.42	0.000265077	7.07755e-05	0.267	0.000646045	0.00241964
3	7931694	rs211402696	2540.15	0.000270722	7.14707e-05	0.264	0.000693433	0.00262664
3	7931694	rs211402696	2543.88	0.000245572	6.85145e-05	0.279	0.000604855	0.00216794
3	7931694	rs211402696	2547.61	0.000233051	6.54875e-05	0.281	0.00101991	0.00362956
3	7931694	rs211402696	2551.34	0.000237782	6.39634e-05	0.269	0.000591623	0.00219934
3	7931694	rs211402696	2555.07	0.00023559	6.29025e-05	0.267	0.000456717	0.00171055
3	7931694	rs211402696	2558.8	0.000239427	6.05751e-05	0.253	0.000541916	0.00214196
3	7931694	rs211402696	2562.53	0.000219337	5.81242e-05	0.265	0.000566376	0.00213727
3	7931694	rs211402696	2566.26	0.000227132	5.74645e-05	0.253	0.000465747	0.0018409
3	7931694	rs211402696	2569.99	0.000227559	5.6207e-05	0.247	0.000552435	0.00223658
3	7931694	rs211402696	2573.72	0.000207065	5.36298e-05	0.259	0.000564178	0.00217829
3	7931694	rs211402696	2577.45	0.000211262	5.23929e-05	0.248	0.000405428	0.00163479
3	7931694	rs211402696	2581.18	0.000198424	5.11934e-05	0.258	0.000309666	0.00120026
3	7931694	rs211402696	2584.91	0.000195555	5.04532e-05	0.258	0.000280918	0.00108883
3	7931694	rs211402696	2588.64	0.000191957	5.18284e-05	0.27	0.000191921	0.000710818
3	7931694	rs211402696	2592.37	0.000197956	5.16664e-05	0.261	0.000208771	0.000799887
3	7931694	rs211402696	2596.1	0.00021122	5.38612e-05	0.255	0.000111278	0.000436385
3	7931694	rs211402696	2599.83	0.000221972	5.59369e-05	0.252	7.14726e-05	0.000283621
3	7931694	rs211402696	2603.56	0.000217048	5.73006e-05	0.264	3.00687e-05	0.000113897
3	7931694	rs211402696	2607.29	0.000222571	6.16521e-05	0.277	2.65237e-05	9.57534e-05
3	7931694	rs211402696	2611.02	0.000213743	6.17719e-05	0.289	1.32203e-05	4.57449e-05
3	7931694	rs211402696	2614.75	0.000220661	6.46538e-05	0.293	3.70161e-06	1.26335e-05
3	7931694	rs211402696	2618.48	0.000258948	7.17285e-05	0.277	1.88104e-06	6.79075e-06
3	7931694	rs211402696	2622.21	0.000261619	7.45614e-05	0.285	2.26805e-08	7.95808e-08
3	7931694	rs211402696	2625.94	0.000272651	8.09774e-05	0.297	8.53092e-07	2.87236e-06
3	7931694	rs211402696	2629.67	0.000268606	8.3805e-05	0.312	4.02746e-07	1.29085e-06
3	7931694	rs211402696	2633.4	0.000270955	8.91441e-05	0.329	9.5353e-06	2.89827e-05
3	7931694	rs211402696	2637.13	0.000287826	9.35434e-05	0.325	2.88862e-06	8.88806e-06
3	7931694	rs211402696	2640.86	0.000288585	9.78303e-05	0.339	1.35119e-05	3.9858e-05
3	7931694	rs211402696	2644.59	0.000307597	0.000104583	0.34	1.63824e-05	4.81836e-05
3	7931694	rs211402696	2648.32	0.000326591	0.000111041	0.34	1.66009e-05	4.88261e-05
3	7931694	rs211402696	2652.05	0.00033499	0.000115906	0.346	2.07946e-05	6.01001e-05
3	7931694	rs211402696	2655.78	0.000349261	0.000122241	0.35	3.83639e-05	0.000109611
3	7931694	rs211402696	2659.51	0.000358835	0.000125592	0.35	4.21326e-05	0.000120379
3	7931694	rs211402696	2663.24	0.000366641	0.000131624	0.359	9.15974e-05	0.000255146
3	7931694	rs211402696	2666.97	0.000414494	0.000146316	0.353	7.42548e-05	0.000210354
3	7931694	rs211402696	2670.7	0.000447372	0.000159265	0.356	7.46328e-05	0.000209643
3	7931694	rs211402696	2674.43	0.000460031	0.000165611	0.36	8.04925e-05	0.00022359
3	7931694	rs211402696	2678.16	0.000477373	0.000171377	0.359	5.35209e-05	0.000149083
3	7931694	rs211402696	2681.89	0.000474889	0.000169061	0.356	6.09214e-05	0.000171128
3	7931694	rs211402696	2685.62	0.000457769	0.00016205	0.354	4.68026e-05	0.000132211
3	7931694	rs211402696	2689.35	0.00046815	0.000165725	0.354	2.2172e-05	6.26328e-05
3	7931694	rs211402696	2693.08	0.000503495	0.000176223	0.35	6.15599e-06	1.75885e-05
3	7931694	rs211402696	2696.81	0.00053174	0.000182919	0.344	5.94741e-07	1.7289e-06
3	7931694	rs211402696	2700.54	0.000535675	0.000189629	0.354	9.37432e-08	2.64811e-07
3	7931694	rs211402696	2704.27	0.000552676	0.000198963	0.36	1.83832e-06	5.10646e-06
3	7931694	rs211402696	2708	0.000576974	0.000206557	0.358	6.19622e-06	1.73079e-05
3	7931694	rs211402696	2711.73	0.00059296	0.000212873	0.359	1.48788e-06	4.14451e-06
3	7931694	rs211402696	2715.46	0.000639938	0.000227818	0.356	5.44199e-07	1.52865e-06
3	7931694	rs211402696	2719.19	0.000668234	0.00023856	0.357	2.31299e-06	6.47897e-06
3	7931694	rs211402696	2722.92	0.000677421	0.000249291	0.368	4.81724e-07	1.30903e-06
3	7931694	rs211402696	2726.65	0.000687923	0.000255907	0.372	2.23673e-07	6.01271e-07
3	7931694	rs211402696	2730.38	0.000692142	0.000255401	0.369	7.11359e-07	1.9278e-06
3	7931694	rs211402696	2734.11	0.000693494	0.000259367	0.374	3.25023e-07	8.69045e-07
3	7931694	rs211402696	2737.84	0.000710877	0.00026729	0.376	1.60755e-07	4.27539e-07
3	7931694	rs211402696	2741.57	0.000713674	0.000269769	0.378	1.98341e-06	5.24711e-06
3	7931694	rs211402696	2745.3	0.000725139	0.000274103	0.378	1.57101e-06	4.1561e-06
3	7931694	rs211402696	2749.03	0.000756956	0.000287643	0.38	1.62688e-06	4.28127e-06
3	7931694	rs211402696	2752.76	0.000778342	0.00029577	0.38	2.78329e-06	7.32446e-06
3	7931694	rs211402696	2756.49	0.000813218	0.000310649	0.382	3.94626e-06	1.03305e-05
3	7931694	rs211402696	2760.22	0.000860987	0.000332341	0.386	1.70946e-06	4.42864e-06
3	7931694	rs211402696	2763.95	0.000910171	0.000350416	0.385	1.69528e-06	4.40333e-06
3	7931694	rs211402696	2767.68	0.000946114	0.000364254	0.385	3.05927e-06	7.94616e-06
3	7931694	rs211402696	2771.41	0.000963584	0.000371943	0.386	4.49192e-06	1.16371e-05
3	7931694	rs211402696	2775.14	0.000990998	0.000375588	0.379	6.13895e-06	1.61978e-05
3	7931694	rs211402696	2778.87	0.00102273	0.000386591	0.378	8.34686e-06	2.20816e-05
3	7931694	rs211402696	2782.6	0.00104639	0.000399719	0.382	1.48523e-05	3.88805e-05
3	7931694	rs211402696	2786.33	0.00109355	0.000423204	0.387	2.04385e-05	5.28127e-05
3	7931694	rs211402696	2790.06	0.00115535	0.000445963	0.386	2.93934e-05	7.61486e-05
3	7931694	rs211402696	2793.79	0.00115935	0.000455624	0.393	6.19556e-05	0.000157648
3	7931694	rs211402696	2797.52	0.00120242	0.000477361	0.397	6.693e-05	0.000168589
3	7931694	rs211402696	2801.25	0.001267	0.000511867	0.404	0.000133235	0.00032979
3	7931694	rs211402696	2804.98	0.00134883	0.000548972	0.407	0.000185961	0.000456906
3	7931694	rs211402696	2808.71	0.00142411	0.000600974	0.422	0.000231093	0.000547613
3	7931694	rs211402696	2812.44	0.00158397	0.000676357	0.427	0.000362675	0.000849355
3	7931694	rs211402696	2816.17	0.00174351	0.000777605	0.446	0.000447653	0.00100371
3	7931694	rs211402696	2819.9	0.0019923	0.000920444	0.462	0.000635465	0.00137547
3	7931694	rs211402696	2823.63	0.00241308	0.00117276	0.486	0.000957859	0.0019709
3	7931694	rs211402696	2827.36	0.00309496	0.00154748	0.5	0.00118804	0.00237609
3	7931694	rs211402696	2831.09	0.00433522	0.00225432	0.52	0.00148108	0.00284824
3	7931694	rs211402696	2834.82	0.00712548	0.00379788	0.533	0.00115985	0.00217609
3	7931694	rs211402696	2838.55	0.0139702	0.00758581	0.543	0.00149607	0.0027552
3	7931694	rs211402696	2842.28	0.0320265	0.0174865	0.546	0.00223661	0.00409636
3	7931694	rs211402696	2846.01	0.0823976	0.0449067	0.545	0.0016527	0.00303247
3	7931694	rs211402696	2849.74	0.169408	0.09165	0.541	0.001454	0.00268762
3	7931694	rs211402696	2853.47	0.242718	0.130339	0.537	0.0019807	0.00368845
3	7931694	rs211402696	2857.2	0.215649	0.116019	0.538	0.00181096	0.0033661
3	7931694	rs211402696	2860.93	0.135548	0.0731958	0.54	0.0017275	0.00319908
3	7931694	rs211402696	2864.66	0.079561	0.0432016	0.543	0.00195428	0.00359904
3	7931694	rs211402696	2868.39	0.0544331	0.0297205	0.546	0.00190164	0.00348286
3	7931694	rs211402696	2872.12	0.0438421	0.0239378	0.546	0.0020824	0.00381392
3	7931694	rs211402696	2875.85	0.0352138	0.0192267	0.546	0.00215399	0.00394504
3	7931694	rs211402696	2879.58	0.0286082	0.0156201	0.546	0.00157015	0.00287573
3	7931694	rs211402696	2883.31	0.0273445	0.0149301	0.546	0.0018368	0.0033641
3	7931694	rs211402696	2887.04	0.0311682	0.017049	0.547	0.00181304	0.00331451
3	7931694	rs211402696	2890.77	0.0398761	0.0217325	0.545	0.00189588	0.00347867
3	7931694	rs211402696	2894.5	0.0532608	0.0290271	0.545	0.00191295	0.00351
3	7931694	rs211402696	2898.23	0.0712929	0.0388546	0.545	0.00174421	0.00320039
3	7931694	rs211402696	2901.96	0.0960569	0.052351	0.545	0.00191777	0.00351885
3	7931694	rs211402696	2905.69	0.132434	0.0720441	0.544	0.00218307	0.004013
3	7931694	rs211402696	2909.42	0.190288	0.103136	0.542	0.00166865	0.00307869
3	7931694	rs211402696	2913.15	0.290836	0.157342	0.541	0.00172831	0.00319467
3	7931694	rs211402696	2916.88	0.459558	0.248161	0.54	0.00178033	0.00329691
3	7931694	rs211402696	2920.61	0.674093	0.363336	0.539	0.0017778	0.00329833
3	7931694	rs211402696	2924.34	0.79839	0.429534	0.538	0.00184356	0.00342669
3	7931694	rs211402696	2928.07	0.742595	0.399516	0.538	0.00194162	0.00360895
3	7931694	rs211402696	2931.8	0.578571	0.31185	0.539	0.00196454	0.00364478
3	7931694	rs211402696	2935.53	0.38917	0.210152	0.54	0.00195129	0.0036135
3	7931694	rs211402696	2939.26	0.236464	0.127691	0.54	0.00216765	0.00401416
3	7931694	rs211402696	2942.99	0.144223	0.0780248	0.541	0.00217609	0.00402234
3	7931694	rs211402696	2946.72	0.0982862	0.0534677	0.544	0.00215548	0.00396228
3	7931694	rs211402696	2950.45	0.0793307	0.0432352	0.545	0.00213578	0.00391887
3	7931694	rs211402696	2954.18	0.0720781	0.0393546	0.546	0.00222172	0.00406909
3	7931694	rs211402696	2957.91	0.0622538	0.0341151	0.548	0.00209845	0.00382928
3	7931694	rs211402696	2961.64	0.045524	0.0249472	0.548	0.00265206	0.00483952
3	7931694	rs211402696	2965.37	0.0269144	0.0146145	0.543	0.00256287	0.00471983
3	7931694	rs211402696	2969.1	0.0131284	0.00681363	0.519	0.00144602	0.00278617
3	7931694	rs211402696	2972.83	0.00631215	0.00278366	0.441	0.0010205	0.00231405
3	7931694	rs211402696	2976.56	0.004652	0.00159098	0.342	4.20929e-05	0.000123079
3	7931694	rs211402696	2980.29	0.00599662	0.00206883	0.345	0.00016373	0.000474579
3	7931694	rs211402696	2984.02	0.00855001	0.00329175	0.385	0.000904432	0.00234917
3	7931694	rs211402696	2987.75	0.0118988	0.00504508	0.424	0.000855259	0.00201712
3	7931694	rs211402696	2991.48	0.0155376	0.0069764	0.449	0.00167329	0.00372671
3	7931694	rs211402696	2995.21	0.0187524	0.00862609	0.46	0.001796	0.00390435
3	7931694	rs211402696	2998.94	0.0223139	0.0106214	0.476	0.00193739	0.00407014
3	7931694	rs211402696	3002.67	0.0246502	0.0118568	0.481	0.00136596	0.00283984
3	7931694	rs211402696	3006.4	0.0277058	0.0133542	0.482	0.00144946	0.00300719
3	7931694	rs211402696	3010.13	0.0308546	0.0148411	0.481	0.00175874	0.00365643
3	7931694	rs211402696	3013.86	0.0357821	0.0174974	0.489	0.00215644	0.00440989
3	7931694	rs211402696	3017.59	0.0399979	0.019319	0.483	0.00193241	0.00400084
3	7931694	rs211402696	3021.32	0.0447364	0.0216077	0.483	0.00229987	0.00476164
3	7931694	rs211402696	3025.05	0.0497275	0.0239686	0.482	0.00230264	0.00477727
3	7931694	rs211402696	3028.78	0.0549693	0.0264952	0.482	0.00161572	0.00335212
3	7931694	rs211402696	3032.51	0.0598972	0.0289304	0.483	0.00170395	0.00352785
3	7931694	rs211402696	3036.24	0.0650023	0.0313311	0.482	0.00179064	0.00371502
3	7931694	rs211402696	3039.97	0.0700149	0.0337472	0.482	0.00173281	0.00359505
3	7931694	rs211402696	3043.7	0.0744139	0.0359419	0.483	0.0014804	0.00306501
3	7931694	rs211402696	3047.43	0.079711	0.0386598	0.485	0.00194602	0.0040124
3	7931694	rs211402696	3051.16	0.0843495	0.0410782	0.487	0.00234167	0.00480836
3	7931694	rs211402696	3054.89	0.0884755	0.0430876	0.487	0.0017161	0.00352382
3	7931694	rs211402696	3058.62	0.0922766	0.0447541	0.485	0.00167628	0.00345626
3	7931694	rs211402696	3062.35	0.0976336	0.0473523	0.485	0.00185422	0.00382313
3	7931694	rs211402696	3066.08	0.102182	0.0495582	0.485	0.00184979	0.003814
3	7931694	rs211402696	3069.81	0.106509	0.0518697	0.487	0.0019865	0.00407906
3	7931694	rs211402696	3073.54	0.11149	0.0538498	0.483	0.0016991	0.0035178
3	7931694	rs211402696	3077.27	0.114167	0.0550285	0.482	0.00172791	0.00358488
3	7931694	rs211402696	3081	0.115187	0.0555199	0.482	0.00164677	0.00341653
3	7931694	rs211402696	3084.73	0.116176	0.0558807	0.481	0.00237751	0.00494284
3	7931694	rs211402696	3088.46	0.12019	0.0580516	0.483	0.00245351	0.00507973
3	7931694	rs211402696	3092.19	0.122729	0.0590325	0.481	0.00192102	0.00399381
3	7931694	rs211402696	3095.92	0.120299	0.0576233	0.479	0.00204545	0.00427024
3	7931694	rs211402696	3099.65	0.115105	0.0552504	0.48	0.00172926	0.00360263
3	7931694	rs211402696	3103.38	0.109835	0.0525009	0.478	0.00235095	0.00491831
3	7931694	rs211402696	3107.11	0.103645	0.0489203	0.472	0.0014288	0.00302712
3	7931694	rs211402696	3110.84	0.095764	0.044626	0.466	0.00173046	0.00371342
3	7931694	rs211402696	3114.57	0.088165	0.0402914	0.457	0.00119787	0.00262115
3	7931694	rs211402696	3118.3	0.0794505	0.0350377	0.441	0.00136114	0.00308648
3	7931694	rs211402696	3122.03	0.0682141	0.0294003	0.431	0.00172582	0.00400422
3	7931694	rs211402696	3125.76	0.057691	0.0238264	0.413	0.00158407	0.00383552
3	7931694	rs211402696	3129.49	0.0470739	0.0183117	0.389	0.00105715	0.00271762
3	7931694	rs211402696	3133.22	0.0384672	0.0136174	0.354	0.00078303	0.00221195
3	7931694	rs211402696	3136.95	0.0306672	0.00978285	0.319	0.00112264	0.00351923
3	7931694	rs211402696	3140.68	0.0245038	0.00651801	0.266	0.00103642	0.00389632
3	7931694	rs211402696	3144.41	0.019765	0.00413088	0.209	0.0010694	0.00511674
3	7931694	rs211402696	3148.14	0.0162912	0.00250884	0.154	0.000713981	0.00463624
3	7931694	rs211402696	3151.87	0.0143163	0.00160343	0.112	0.000480772	0.0042926
3	7931694	rs211402696	3155.6	0.0127122	0.000940704	0.074	0.000325007	0.00439199
3	7931694	rs211402696	3159.33	0.0116348	0.000477026	0.041	0.000182703	0.00445616
3	7931694	rs211402696	3163.06	0.0112711	0.000270505	0.024	8.11157e-05	0.00337982
3	7931694	rs211402696	3166.79	0.0119029	0.000119029	0.01	1.05403e-05	0.00105403
3	7931694	rs211402696	3170.52	0.0110514	9.94629e-05	0.009	2.85336e-06	0.00031704
3	7931694	rs211402696	3174.25	0.0113974	6.83843e-05	0.006	1.74065e-06	0.000290108
3	7931694	rs211402696	3177.98	0.0122418	7.34509e-05	0.006	2.42293e-06	0.000403821
3	7931694	rs211402696	3181.71	0.0138578	0.000110862	0.008	2.50829e-07	3.13536e-05
3	7931694	rs211402696	3185.44	0.0140187	8.41124e-05	0.006	2.57375e-06	0.000428959
3	7931694	rs211402696	3189.17	0.0132971	0.000146268	0.011	1.07573e-05	0.000977935
3	7931694	rs211402696	3192.9	0.012832	0.000153984	0.012	1.41608e-05	0.00118007
3	7931694	rs211402696	3196.64	0.0128132	0.000140945	0.011	5.68335e-06	0.000516668
3	7931694	rs211402696	3200.37	0.0136159	0.000136159	0.01	2.83909e-06	0.000283909
3	7931694	rs211402696	3204.1	0.0145635	0.000131071	0.009	2.15276e-07	2.39196e-05
3	7931694	rs211402696	3207.83	0.0141287	0.000169544	0.012	3.47861e-08	2.89884e-06
3	7931694	rs211402696	3211.56	0.0139674	0.000181576	0.013	9.2793e-07	7.13793e-05
3	7931694	rs211402696	3215.29	0.0164932	0.000197918	0.012	1.63813e-06	0.000136511
3	7931694	rs211402696	3219.02	0.0183039	0.000219646	0.012	3.1498e-07	2.62483e-05
3	7931694	rs211402696	3222.75	0.0180945	0.000235228	0.013	5.55627e-07	4.27405e-05
3	7931694	rs211402696	3226.48	0.0181854	0.000290967	0.016	4.37251e-09	2.73282e-07
3	7931694	rs211402696	3230.21	0.0180686	0.000234892	0.013	5.13712e-05	0.00395163
3	7931694	rs211402696	3233.94	0.018073	0.000216875	0.012	4.62302e-05	0.00385252
3	7931694	rs211402696	3237.67	0.0182572	0.0002556	0.014	4.74139e-06	0.000338671
3	7931694	rs211402696	3241.4	0.0186949	0.000299118	0.016	3.07412e-06	0.000192133
3	7931694	rs211402696	3245.13	0.0200391	0.000280547	0.014	5.15661e-06	0.00036833
3	7931694	rs211402696	3248.86	0.0202003	0.000323204	0.016	1.01264e-06	6.32899e-05
3	7931694	rs211402696	3252.59	0.0211206	0.00038017	0.018	4.98425e-07	2.76903e-05
3	7931694	rs211402696	3256.32	0.0194724	0.000272613	0.014	1.69459e-05	0.00121042
3	7931694	rs211402696	3260.05	0.0189377	0.00024619	0.013	8.79338e-06	0.000676414
3	7931694	rs211402696	3263.78	0.0181924	0.000254693	0.014	3.72306e-07	2.65933e-05
3	7931694	rs211402696	3267.51	0.0184069	0.000312918	0.017	5.96426e-06	0.000350839
3	7931694	rs211402696	3271.24	0.019492	0.000370347	0.019	6.61135e-06	0.000347966
3	7931694	rs211402696	3274.97	0.0193946	0.000271524	0.014	4.56529e-06	0.000326092
3	7931694	rs211402696	3278.7	0.0185474	0.000185474	0.01	3.33428e-06	0.000333428
3	7931694	rs211402696	3282.43	0.0198203	0.000218023	0.011	7.17419e-07	6.52199e-05
3	7931694	rs211402696	3286.16	0.0200826	0.000301239	0.015	1.05075e-06	7.00499e-05
3	7931694	rs211402696	3289.89	0.0219533	0.000329299	0.015	4.63454e-07	3.08969e-05
3	7931694	rs211402696	3293.62	0.0223092	0.000356947	0.016	4.43277e-05	0.00277048
3	7931694	rs211402696	3297.35	0.023591	0.000424639	0.018	2.2863e-05	0.00127017
3	7931694	rs211402696	3301.08	0.0213639	0.000427278	0.02	2.07587e-06	0.000103794
3	7931694	rs211402696	3304.81	0.0206063	0.000309095	0.015	1.65764e-06	0.000110509
3	7931694	rs211402696	3308.54	0.0214027	0.000363845	0.017	1.36672e-08	8.03951e-07
3	7931694	rs211402696	3312.27	0.0229887	0.000413796	0.018	1.47392e-07	8.18847e-06
3	7931694	rs211402696	3316	0.0238065	0.000452323	0.019	1.3276e-05	0.000698736
3	7931694	rs211402696	3319.73	0.0223166	0.000446331	0.02	1.9468e-05	0.000973398
3	7931694	rs211402696	3323.46	0.0220767	0.000463612	0.021	2.64511e-05	0.00125958
3	7931694	rs211402696	3327.19	0.0212533	0.000361306	0.017	8.59698e-06	0.000505705
3	7931694	rs211402696	3330.92	0.021959	0.000351344	0.016	9.92116e-07	6.20073e-05
3	7931694	rs211402696	3334.65	0.0218407	0.000283929	0.013	2.89898e-06	0.000222999
3	7931694	rs211402696	3338.38	0.0225552	0.000248107	0.011	6.86605e-07	6.24186e-05
3	7931694	rs211402696	3342.11	0.0222315	0.000266778	0.012	8.211e-06	0.00068425
3	7931694	rs211402696	3345.84	0.0240981	0.000289177	0.012	2.42834e-05	0.00202362
3	7931694	rs211402696	3349.57	0.0252631	0.000353683	0.014	2.67506e-05	0.00191076
3	7931694	rs211402696	3353.3	0.0241454	0.000410472	0.017	2.23602e-06	0.000131531
3	7931694	rs211402696	3357.03	0.0253937	0.000482481	0.019	5.20374e-07	2.73881e-05
3	7931694	rs211402696	3360.76	0.022806	0.000410508	0.018	3.45386e-06	0.000191881
3	7931694	rs211402696	3364.49	0.0192137	0.000288205	0.015	6.2594e-06	0.000417293
3	7931694	rs211402696	3368.22	0.0210203	0.000231223	0.011	3.34386e-05	0.00303987
3	7931694	rs211402696	3371.95	0.0215604	0.000258725	0.012	1.54962e-05	0.00129135
3	7931694	rs211402696	3375.68	0.0215041	0.000301057	0.014	1.28981e-05	0.000921292
3	7931694	rs211402696	3379.41	0.021145	0.00025374	0.012	1.01999e-06	8.49994e-05
3	7931694	rs211402696	3383.14	0.0205218	0.000205218	0.01	2.08941e-05	0.00208941
3	7931694	rs211402696	3386.87	0.0197857	0.000178071	0.009	8.45727e-06	0.000939697
3	7931694	rs211402696	3390.6	0.0179618	0.000161656	0.009	9.37336e-07	0.000104148
3	7931694	rs211402696	3394.33	0.0173173	0.000173173	0.01	9.29571e-06	0.000929571
3	7931694	rs211402696	3398.06	0.0168244	0.000117771	0.007	1.76034e-05	0.00251477
3	7931694	rs211402696	3401.79	0.0160691	0.000128553	0.008	3.79173e-05	0.00473967
3	7931694	rs211402696	3405.52	0.0152668	0.000122135	0.008	5.17779e-05	0.00647224
3	7931694	rs211402696	3409.25	0.0155175	7.75873e-05	0.005	5.1293e-08	1.02586e-05
3	7931694	rs211402696	3412.98	0.0159673	7.98365e-05	0.005	3.34125e-05	0.0066825
3	7931694	rs211402696	3416.71	0.0169485	8.47427e-05	0.005	9.10304e-07	0.000182061
3	7931694	rs211402696	3420.44	0.0162295	9.73767e-05	0.006	2.12477e-06	0.000354129
3	7931694	rs211402696	3424.17	0.0153205	0.000168525	0.011	2.01158e-05	0.00182871
3	7931694	rs211402696	3427.9	0.0159008	0.00020671	0.013	9.25713e-05	0.00712087
3	7931694	rs211402696	3431.63	0.0156963	0.00017266	0.011	0.000152415	0.0138559
3	7931694	rs211402696	3435.36	0.0133404	0.000133404	0.01	8.65896e-06	0.000865896
3	7931694	rs211402696	3439.09	0.0122829	0.000171961	0.014	7.90804e-07	5.6486e-05
3	7931694	rs211402696	3442.82	0.0129605	0.000233289	0.018	9.32329e-06	0.000517961
3	7931694	rs211402696	3446.55	0.0124754	0.000286934	0.023	2.18072e-06	9.4814e-05
3	7931694	rs211402696	3450.28	0.0128019	0.000358452	0.028	6.88921e-06	0.000246043
3	7931694	rs211402696	3454.01	0.013763	0.000426653	0.031	1.21742e-06	3.92717e-05
3	7931694	rs211402696	3457.74	0.0140116	0.000658546	0.047	2.50104e-07	5.32136e-06
3	7931694	rs211402696	3461.47	0.0160901	0.00122285	0.076	3.96215e-06	5.21336e-05
3	7931694	rs211402696	3465.2	0.0201037	0.00219131	0.109	8.6233e-05	0.000791129
3	7931694	rs211402696	3468.93	0.0232129	0.00345873	0.149	0.00013492	0.000905505
3	7931694	rs211402696	3472.66	0.0291187	0.00567814	0.195	0.000324526	0.00166424
3	7931694	rs211402696	3476.39	0.0368224	0.00887421	0.241	0.000450999	0.00187137
3	7931694	rs211402696	3480.12	0.0449206	0.011859	0.264	0.00039148	0.00148288
3	7931694	rs211402696	3483.85	0.0543029	0.0159651	0.294	0.000529729	0.0018018
3	7931694	rs211402696	3487.58	0.0632865	0.0196821	0.311	0.000379003	0.00121866
3	7931694	rs211402696	3491.31	0.068787	0.0220806	0.321	0.000810579	0.00252517
3	7931694	rs211402696	3495.04	0.0710032	0.0235021	0.331	0.000608258	0.00183764
3	7931694	rs211402696	3498.77	0.0670573	0.0223301	0.333	0.000777172	0.00233385
3	7931694	rs211402696	3502.5	0.0585546	0.0196158	0.335	0.00125126	0.00373511
3	7931694	rs211402696	3506.23	0.0507303	0.0164873	0.325	0.00109647	0.00337377
3	7931694	rs211402696	3509.96	0.0415062	0.0126179	0.304	0.000896901	0.00295033
3	7931694	rs211402696	3513.69	0.0316805	0.00836364	0.264	0.000950317	0.00359969
3	7931694	rs211402696	3517.42	0.0246392	0.00527279	0.214	0.000840822	0.00392908
3	7931694	rs211402696	3521.15	0.0178282	0.00281685	0.158	0.000945907	0.00598675
3	7931694	rs211402696	3524.88	0.0116359	0.00133813	0.115	0.000498911	0.00433835
3	7931694	rs211402696	3528.61	0.00848504	0.000644863	0.076	0.000250254	0.00329282
3	7931694	rs211402696	3532.34	0.00721809	0.000295942	0.041	0.000175892	0.00429004
3	7931694	rs211402696	3536.07	0.00606351	0.000181905	0.03	0.000133806	0.00446019
3	7931694	rs211402696	3539.8	0.00546713	0.000109343	0.02	5.00725e-05	0.00250362
3	7931694	rs211402696	3543.53	0.00555436	8.88698e-05	0.016	8.40066e-08	5.25041e-06
3	7931694	rs211402696	3547.26	0.00552067	8.83307e-05	0.016	4.28728e-05	0.00267955
3	7931694	rs211402696	3550.99	0.00536094	8.04141e-05	0.015	1.68682e-05	0.00112455
3	7931694	rs211402696	3554.72	0.00490897	7.85436e-05	0.016	7.2558e-06	0.000453487
3	7931694	rs211402696	3558.45	0.00448148	7.61851e-05	0.017	2.3654e-05	0.00139141
3	7931694	rs211402696	3562.18	0.00458221	7.78976e-05	0.017	4.76567e-05	0.00280333
3	7931694	rs211402696	3565.91	0.00486264	9.72528e-05	0.02	1.79308e-05	0.000896539
3	7931694	rs211402696	3569.64	0.00472823	8.51082e-05	0.018	2.51395e-05	0.00139664
3	7931694	rs211402696	3573.37	0.0044405	8.43695e-05	0.019	5.2379e-05	0.00275679
3	7931694	rs211402696	3577.1	0.00519097	0.000114201	0.022	4.38906e-05	0.00199503
3	7931694	rs211402696	3580.83	0.00534877	0.000144417	0.027	6.26235e-05	0.00231939
3	7931694	rs211402696	3584.56	0.00530459	0.000122006	0.023	8.79192e-05	0.00382257
3	7931694	rs211402696	3588.29	0.00541996	9.21393e-05	0.017	9.09376e-05	0.00534927
3	7931694	rs211402696	3592.02	0.00507565	9.64373e-05	0.019	8.95563e-05	0.00471349
3	7931694	rs211402696	3595.75	0.00460008	0.000101202	0.022	9.72457e-05	0.00442026
3	7931694	rs211402696	3599.48	0.00477549	0.000124163	0.026	0.000206939	0.00795919
3	7931694	rs211402696	3603.21	0.00504501	0.000156395	0.031	0.000264878	0.00854444
3	7931694	rs211402696	3606.94	0.00485114	0.000203748	0.042	0.000186739	0.00444616
3	7931694	rs211402696	3610.67	0.00520889	0.000265654	0.051	0.000209203	0.00410201
3	7931694	rs211402696	3614.4	0.00567297	0.000351724	0.062	0.00029252	0.00471807
3	7931694	rs211402696	3618.13	0.00528292	0.000417351	0.079	0.000293755	0.00371841
3	7931694	rs211402696	3621.86	0.00652823	0.000554899	0.085	0.000370777	0.00436208
3	7931694	rs211402696	3625.59	0.00696918	0.000773579	0.111	0.000554013	0.00499111
3	7931694	rs211402696	3629.32	0.00728309	0.00122356	0.168	0.00105739	0.00629401
3	7931694	rs211402696	3633.05	0.0100196	0.0021442	0.214	0.000958835	0.00448054
3	7931694	rs211402696	3636.78	0.012746	0.0034669	0.272	0.00163133	0.00599753
3	7931694	rs211402696	3640.51	0.0165388	0.00530895	0.321	0.00108719	0.00338689
3	7931694	rs211402696	3644.24	0.0213277	0.00784859	0.368	0.00181887	0.00494258
3	7931694	rs211402696	3647.97	0.0285395	0.0109877	0.385	0.00169166	0.00439392
3	7931694	rs211402696	3651.7	0.0375437	0.0144919	0.386	0.00114725	0.00297215
3	7931694	rs211402696	3655.43	0.0456808	0.0179982	0.394	0.00168646	0.00428034
3	7931694	rs211402696	3659.16	0.0501577	0.0204643	0.408	0.00203081	0.00497747
3	7931694	rs211402696	3662.89	0.0503115	0.019873	0.395	0.00165465	0.00418899
3	7931694	rs211402696	3666.62	0.0451972	0.0164518	0.364	0.00196436	0.00539658
3	7931694	rs211402696	3670.35	0.0426653	0.0137809	0.323	0.00195071	0.00603936
3	7931694	rs211402696	3674.08	0.0323505	0.0108051	0.334	0.00215745	0.00645944
3	7931694	rs211402696	3677.81	0.026887	0.00793167	0.295	0.00183664	0.00622591
3	7931694	rs211402696	3681.54	0.027955	0.00578669	0.207	0.00118299	0.00571491
3	7931694	rs211402696	3685.27	0.0264482	0.00396723	0.15	0.000499206	0.00332804
3	7931694	rs211402696	3689	0.0175519	0.00184295	0.105	0.000371567	0.00353874
3	7931694	rs211402696	3692.73	0.0161687	0.00111564	0.069	0.000166365	0.00241108
3	7931694	rs211402696	3696.46	0.0137749	0.00097802	0.071	4.86987e-05	0.000685898
3	7931694	rs211402696	3700.19	0.013307	0.000891571	0.067	1.21208e-05	0.000180908
3	7931694	rs211402696	3703.92	0.0121177	0.00107848	0.089	1.40887e-05	0.0001583
3	7931694	rs211402696	3707.65	0.0131941	0.00147774	0.112	0.00010208	0.000911428
3	7931694	rs211402696	3711.38	0.0147479	0.00190248	0.129	8.14372e-05	0.000631296
3	7931694	rs211402696	3715.11	0.0144818	0.00199849	0.138	0.000145397	0.0010536
3	7931694	rs211402696	3718.84	0.0171223	0.00260259	0.152	0.000119819	0.000788285
3	7931694	rs211402696	3722.57	0.0171513	0.00320729	0.187	0.000128914	0.00068938
3	7931694	rs211402696	3726.3	0.0183593	0.0034699	0.189	0.000388633	0.00205626
3	7931694	rs211402696	3730.03	0.0185612	0.00361943	0.195	0.000341409	0.00175081
3	7931694	rs211402696	3733.76	0.0172193	0.00368492	0.214	0.000445651	0.00208248
3	7931694	rs211402696	3737.49	0.0181136	0.00340536	0.188	0.000234362	0.00124661
3	7931694	rs211402696	3741.22	0.0174681	0.0033888	0.194	0.000238912	0.00123151
3	7931694	rs211402696	3744.95	0.0168803	0.00298781	0.177	0.000213504	0.00120624
3	7931694	rs211402696	3748.68	0.0136751	0.00233843	0.171	0.000256484	0.00149991
3	7931694	rs211402696	3752.41	0.0144524	0.00221122	0.153	7.09643e-05	0.000463819
3	7931694	rs211402696	3756.14	0.0147445	0.00213796	0.145	4.62864e-05	0.000319217
3	7931694	rs211402696	3759.87	0.0151559	0.00210667	0.139	6.74191e-05	0.00048503
3	7931694	rs211402696	3763.6	0.0145683	0.00211241	0.145	9.70396e-05	0.000669239
3	7931694	rs211402696	3767.33	0.0146129	0.00223577	0.153	0.000106735	0.000697614
3	7931694	rs211402696	3771.06	0.0155621	0.00230319	0.148	9.27395e-05	0.000626618
3	7931694	rs211402696	3774.79	0.0162822	0.0023772	0.146	0.000167784	0.00114921
3	7931694	rs211402696	3778.52	0.0178466	0.00255206	0.143	0.000227449	0.00159055
3	7931694	rs211402696	3782.25	0.0188775	0.00273723	0.145	0.000208106	0.00143521
3	7931694	rs211402696	3785.98	0.0190243	0.00292975	0.154	0.000158599	0.00102987
3	7931694	rs211402696	3789.71	0.0192992	0.00293347	0.152	0.000147606	0.000971095
3	7931694	rs211402696	3793.44	0.0202147	0.00313328	0.155	8.91476e-05	0.000575146
3	7931694	rs211402696	3797.17	0.0211528	0.00329984	0.156	0.000124727	0.000799532
3	7931694	rs211402696	3800.9	0.0216028	0.00334843	0.155	0.000243463	0.00157073
3	7931694	rs211402696	3804.63	0.0206953	0.00335264	0.162	0.000241657	0.00149171
3	7931694	rs211402696	3808.36	0.019471	0.00336847	0.173	0.000314122	0.00181574
3	7931694	rs211402696	3812.09	0.0193113	0.00337947	0.175	0.000264809	0.00151319
3	7931694	rs211402696	3815.82	0.0184481	0.00319153	0.173	0.00030559	0.00176642
3	7931694	rs211402696	3819.55	0.0160301	0.00302969	0.189	0.000313874	0.00166071
3	7931694	rs211402696	3823.28	0.0166679	0.00295021	0.177	0.000249102	0.00140735
3	7931694	rs211402696	3827.01	0.0155657	0.0027707	0.178	0.000241432	0.00135636
3	7931694	rs211402696	3830.74	0.0151267	0.00272281	0.18	0.000250236	0.0013902
3	7931694	rs211402696	3834.47	0.0135688	0.00253736	0.187	0.00029062	0.00155412
3	7931694	rs211402696	3838.2	0.0133739	0.00243404	0.182	0.000255172	0.00140205
3	7931694	rs211402696	3841.93	0.0154778	0.00252288	0.163	0.000283166	0.00173722
3	7931694	rs211402696	3845.66	0.0150369	0.00246605	0.164	0.000264408	0.00161224
3	7931694	rs211402696	3849.39	0.0145776	0.0024053	0.165	0.000168024	0.00101833
3	7931694	rs211402696	3853.12	0.0158354	0.00243865	0.154	0.000221753	0.00143995
3	7931694	rs211402696	3856.85	0.0157002	0.00244923	0.156	0.000214916	0.00137767
3	7931694	rs211402696	3860.58	0.0146989	0.00246942	0.168	0.00024727	0.00147185
3	7931694	rs211402696	3864.31	0.0152955	0.00249317	0.163	0.000235143	0.00144259
3	7931694	rs211402696	3868.04	0.017466	0.00268976	0.154	0.000318993	0.00207138
3	7931694	rs211402696	3871.77	0.0171015	0.00273623	0.16	0.000281195	0.00175747
3	7931694	rs211402696	3875.5	0.0172643	0.00283134	0.164	0.000333427	0.00203309
3	7931694	rs211402696	3879.23	0.0152952	0.00276843	0.181	0.000220419	0.00121778
3	7931694	rs211402696	3882.96	0.014233	0.00273274	0.192	0.000359666	0.00187326
3	7931694	rs211402696	3886.69	0.014363	0.0028295	0.197	0.000316498	0.00160659
3	7931694	rs211402696	3890.42	0.0130219	0.00277367	0.213	0.00033625	0.00157864
3	7931694	rs211402696	3894.15	0.0131515	0.00281442	0.214	0.000299898	0.00140139
3	7931694	rs211402696	3897.88	0.0156664	0.00294528	0.188	0.000340676	0.0018121
3	7931694	rs211402696	3901.61	0.0171095	0.00302838	0.177	0.000312597	0.00176608
3	7931694	rs211402696	3905.34	0.015455	0.00290555	0.188	0.000242892	0.00129198
3	7931694	rs211402696	3909.07	0.0162169	0.00288661	0.178	0.000315753	0.00177389
3	7931694	rs211402696	3912.8	0.0160959	0.00288117	0.179	0.000527022	0.00294426
3	7931694	rs211402696	3916.53	0.0158981	0.00286165	0.18	0.000407588	0.00226438
3	7931694	rs211402696	3920.26	0.0153901	0.00278561	0.181	0.000493903	0.00272875
3	7931694	rs211402696	3923.99	0.0149636	0.00279819	0.187	0.00027602	0.00147604
3	7931694	rs211402696	3927.72	0.0137778	0.00267288	0.194	0.000320581	0.00165248
3	7931694	rs211402696	3931.45	0.0125761	0.00262841	0.209	0.000354083	0.00169418
3	7931694	rs211402696	3935.18	0.0119285	0.00250499	0.21	0.000344911	0.00164243
3	7931694	rs211402696	3938.91	0.0130911	0.00252658	0.193	0.000283407	0.00146843
3	7931694	rs211402696	3942.64	0.0120934	0.00243076	0.201	0.00030372	0.00151105
3	7931694	rs211402696	3946.37	0.0115827	0.00236288	0.204	0.000277764	0.00136159
3	7931694	rs211402696	3950.1	0.0106983	0.00218246	0.204	0.000197989	0.000970536
3	7931694	rs211402696	3953.83	0.0111062	0.00219902	0.198	0.000179124	0.000904668
3	7931694	rs211402696	3957.56	0.0118075	0.00218439	0.185	0.000200887	0.00108587
3	7931694	rs211402696	3961.29	0.0120829	0.00221116	0.183	0.000178864	0.000977399
3	7931694	rs211402696	3965.02	0.011287	0.0021671	0.192	0.00033822	0.00176156
3	7931694	rs211402696	3968.75	0.0109748	0.00214008	0.195	0.000241086	0.00123634
3	7931694	rs211402696	3972.48	0.0112693	0.00214117	0.19	0.000187968	0.000989306
3	7931694	rs211402696	3976.21	0.0112082	0.00209593	0.187	0.000246046	0.00131575
3	7931694	rs211402696	3979.94	0.0116692	0.00212379	0.182	0.000250611	0.00137699
3	7931694	rs211402696	3983.67	0.0116675	0.00217015	0.186	0.000251405	0.00135164
3	7931694	rs211402696	3987.4	0.0125182	0.0022783	0.182	0.000311569	0.00171192
3	7931694	rs211402696	3991.13	0.01288	0.00236992	0.184	0.00020188	0.00109717
3	15411459	rs134900385	FP	332.079	175.006	0.527	6.11068e-05	0.000115952
3	15411459	rs134900385	LP	18.0679	8.04023	0.445	0.000207265	0.000465764
3	15411459	rs134900385	PP	64.6217	33.4094	0.517	5.63236e-05	0.000108943
3	15411459	rs134900385	660.215	0.328182	0	0	4.94028e-08	-
3	15411459	rs134900385	663.945	0.31323	0.00031323	0.001	7.83444e-06	0.00783444
3	15411459	rs134900385	675.135	0.189054	0.000378109	0.002	1.65318e-05	0.00826592
3	15411459	rs134900385	678.865	0.20353	0	0	6.31599e-05	-
3	15411459	rs134900385	682.595	0.21899	0.00021899	0.001	1.21572e-05	0.0121572
3	15411459	rs134900385	686.325	0.179241	0	0	7.81637e-06	-
3	15411459	rs134900385	690.055	0.153148	0.000153148	0.001	2.11998e-05	0.0211998
3	15411459	rs134900385	701.245	0.168831	0.000337662	0.002	4.28694e-07	0.000214347
3	15411459	rs134900385	704.976	0.185913	0	0	1.67499e-05	-
3	15411459	rs134900385	719.896	0.165912	0	0	1.18344e-05	-
3	15411459	rs134900385	723.626	0.184205	0	0	4.75081e-06	-
3	15411459	rs134900385	731.086	0.197523	0.000395047	0.002	1.69783e-06	0.000848913
3	15411459	rs134900385	734.816	0.205272	0.000410543	0.002	4.26783e-06	0.00213391
3	15411459	rs134900385	738.546	0.184397	0.000184397	0.001	3.1957e-07	0.00031957
3	15411459	rs134900385	742.276	0.15664	0.00031328	0.002	6.41378e-09	3.20689e-06
3	15411459	rs134900385	746.006	0.138232	0.000414695	0.003	9.18703e-06	0.00306234
3	15411459	rs134900385	749.736	0.116396	0.000232792	0.002	2.35432e-05	0.0117716
3	15411459	rs134900385	753.466	0.109979	0.000329938	0.003	1.52894e-05	0.00509648
3	15411459	rs134900385	757.196	0.111279	0.000333838	0.003	0.000160385	0.0534616
3	15411459	rs134900385	764.656	0.0870461	0	0	0.000190689	-
3	15411459	rs134900385	768.386	0.0771026	0.000154205	0.002	0.000114884	0.057442
3	15411459	rs134900385	772.116	0.0864099	0.00025923	0.003	8.63037e-05	0.0287679
3	15411459	rs134900385	775.846	0.085539	8.5539e-05	0.001	2.80429e-05	0.0280429
3	15411459	rs134900385	783.306	0.0942321	0.000188464	0.002	5.62838e-05	0.0281419
3	15411459	rs134900385	787.036	0.106298	0.000212596	0.002	2.92355e-06	0.00146178
3	15411459	rs134900385	790.766	0.0959483	0.000191897	0.002	1.02006e-05	0.00510028
3	15411459	rs134900385	805.686	0.0705057	0	0	8.6442e-05	-
3	15411459	rs134900385	809.416	0.0685899	0	0	0.000178925	-
3	15411459	rs134900385	813.146	0.0663803	0.000132761	0.002	0.000157772	0.078886
3	15411459	rs134900385	816.876	0.073907	7.3907e-05	0.001	4.66407e-05	0.0466407
3	15411459	rs134900385	820.606	0.096751	0.000193502	0.002	9.29552e-06	0.00464776
3	15411459	rs134900385	820.606	0.096751	0.000193502	0.002	9.29552e-06	0.00464776
3	15411459	rs134900385	828.066	0.104238	0	0	5.63274e-05	-
3	15411459	rs134900385	831.797	0.101181	0	0	1.47006e-05	-
3	15411459	rs134900385	846.717	0.127808	0.000255615	0.002	3.95874e-05	0.0197937
3	15411459	rs134900385	850.447	0.101675	0.000101675	0.001	6.51124e-06	0.00651124
3	15411459	rs134900385	857.907	0.0743899	7.43899e-05	0.001	0.000177286	0.177286
3	15411459	rs134900385	861.637	0.0728572	7.28572e-05	0.001	3.19386e-05	0.0319386
3	15411459	rs134900385	865.367	0.0624851	6.24851e-05	0.001	5.58936e-05	0.0558936
3	15411459	rs134900385	869.097	0.0507595	0.000203038	0.004	3.12951e-05	0.00782377
3	15411459	rs134900385	872.827	0.0420456	0.000504548	0.012	2.62733e-05	0.00218944
3	15411459	rs134900385	876.557	0.0407378	0.00109992	0.027	8.69312e-05	0.00321967
3	15411459	rs134900385	880.287	0.0445901	0.00169442	0.038	0.000113875	0.00299671
3	15411459	rs134900385	884.017	0.0464299	0.00283222	0.061	9.39095e-05	0.0015395
3	15411459	rs134900385	887.747	0.04973	0.00353083	0.071	3.44703e-05	0.000485497
3	15411459	rs134900385	891.477	0.0522661	0.00412902	0.079	1.73263e-05	0.00021932
3	15411459	rs134900385	895.207	0.056327	0.00642128	0.114	5.40435e-05	0.000474066
3	15411459	rs134900385	898.937	0.0502009	0.00858436	0.171	0.000185625	0.00108553
3	15411459	rs134900385	902.667	0.0388606	0.00882136	0.227	0.000203175	0.000895046
3	15411459	rs134900385	906.397	0.0375964	0.00913592	0.243	0.000135754	0.000558656
3	15411459	rs134900385	910.127	0.0301025	0.0104456	0.347	6.39047e-05	0.000184163
3	15411459	rs134900385	913.857	0.0270422	0.0116011	0.429	8.3788e-05	0.00019531
3	15411459	rs134900385	917.587	0.0254921	0.0116499	0.457	0.000150181	0.000328623
3	15411459	rs134900385	921.317	0.0243297	0.0115323	0.474	8.55705e-05	0.000180528
3	15411459	rs134900385	925.047	0.0233368	0.0113184	0.485	9.68904e-05	0.000199774
3	15411459	rs134900385	928.777	0.0221551	0.0109668	0.495	0.000139807	0.000282437
3	15411459	rs134900385	932.507	0.0210928	0.0105464	0.5	0.000152767	0.000305535
3	15411459	rs134900385	936.237	0.0199682	0.0100839	0.505	0.000121064	0.000239731
3	15411459	rs134900385	939.967	0.0184539	0.00937458	0.508	0.000100201	0.000197246
3	15411459	rs134900385	943.697	0.0170278	0.0086842	0.51	8.82796e-05	0.000173097
3	15411459	rs134900385	947.427	0.015836	0.00812388	0.513	0.000125316	0.00024428
3	15411459	rs134900385	951.157	0.0146895	0.00757979	0.516	0.000143688	0.000278465
3	15411459	rs134900385	954.887	0.0133916	0.00693684	0.518	0.000102314	0.000197518
3	15411459	rs134900385	958.618	0.0119455	0.0061758	0.517	0.000121234	0.000234495
3	15411459	rs134900385	962.348	0.0105023	0.0054192	0.516	0.000112182	0.000217406
3	15411459	rs134900385	966.078	0.00954143	0.00491383	0.515	0.00012014	0.000233282
3	15411459	rs134900385	969.808	0.00921578	0.00472769	0.513	0.000120495	0.000234883
3	15411459	rs134900385	973.538	0.00914851	0.00464744	0.508	0.00017161	0.000337816
3	15411459	rs134900385	977.268	0.0090063	0.00450315	0.5	0.000139565	0.00027913
3	15411459	rs134900385	980.998	0.00886664	0.00437125	0.493	0.000191036	0.000387497
3	15411459	rs134900385	984.728	0.00880297	0.00426944	0.485	0.000200429	0.000413255
3	15411459	rs134900385	988.458	0.00889889	0.00424477	0.477	0.000193721	0.000406123
3	15411459	rs134900385	992.188	0.00895242	0.00420764	0.47	0.000163961	0.000348852
3	15411459	rs134900385	995.918	0.00885795	0.00411009	0.464	0.000171703	0.000370049
3	15411459	rs134900385	999.648	0.00875053	0.004034	0.461	0.000171433	0.000371871
3	15411459	rs134900385	1003.38	0.00840988	0.00386014	0.459	0.000193169	0.000420848
3	15411459	rs134900385	1007.11	0.00843054	0.00385276	0.457	0.000209486	0.000458393
3	15411459	rs134900385	1010.84	0.00945587	0.00429297	0.454	0.000160865	0.000354328
3	15411459	rs134900385	1014.57	0.0118823	0.00535891	0.451	0.000154814	0.000343269
3	15411459	rs134900385	1018.3	0.0154377	0.00693155	0.449	0.000183586	0.000408877
3	15411459	rs134900385	1022.03	0.0192233	0.00861204	0.448	0.000177157	0.00039544
3	15411459	rs134900385	1025.76	0.0228294	0.0101819	0.446	0.000235026	0.000526965
3	15411459	rs134900385	1029.49	0.0256909	0.0114325	0.445	0.000280295	0.000629876
3	15411459	rs134900385	1033.22	0.0284509	0.0126038	0.443	0.000203891	0.000460251
3	15411459	rs134900385	1036.95	0.0309308	0.0136714	0.442	0.000209318	0.00047357
3	15411459	rs134900385	1040.68	0.0324232	0.0142662	0.44	0.000217646	0.000494651
3	15411459	rs134900385	1044.41	0.0326602	0.0143378	0.439	0.000214769	0.000489223
3	15411459	rs134900385	1048.14	0.0316103	0.0138137	0.437	0.000230593	0.000527672
3	15411459	rs134900385	1051.87	0.0297969	0.0129318	0.434	0.000223777	0.000515615
3	15411459	rs134900385	1055.6	0.0282928	0.0121659	0.43	0.000237809	0.000553045
3	15411459	rs134900385	1059.33	0.0275964	0.0118389	0.429	0.000209173	0.000487584
3	15411459	rs134900385	1063.06	0.028574	0.0122011	0.427	0.000219385	0.000513782
3	15411459	rs134900385	1066.79	0.0313453	0.0133531	0.426	0.000223878	0.000525536
3	15411459	rs134900385	1070.52	0.0366165	0.0155254	0.424	0.000242697	0.000572398
3	15411459	rs134900385	1074.25	0.0395354	0.016763	0.424	0.000240694	0.000567676
3	15411459	rs134900385	1077.98	0.0385055	0.0164033	0.426	0.000230634	0.000541395
3	15411459	rs134900385	1081.71	0.0354532	0.0152094	0.429	0.000207817	0.000484421
3	15411459	rs134900385	1085.44	0.0313009	0.0135533	0.433	0.000201978	0.000466463
3	15411459	rs134900385	1089.17	0.0270993	0.0120321	0.444	0.000208782	0.00047023
3	15411459	rs134900385	1092.9	0.0244713	0.0111345	0.455	0.000191145	0.0004201
3	15411459	rs134900385	1096.63	0.0226822	0.0105472	0.465	0.000102796	0.000221066
3	15411459	rs134900385	1100.36	0.0209143	0.00993431	0.475	0.000117422	0.000247203
3	15411459	rs134900385	1104.09	0.0192589	0.00928281	0.482	9.30101e-05	0.000192967
3	15411459	rs134900385	1107.82	0.0181537	0.00887718	0.489	7.22962e-05	0.000147845
3	15411459	rs134900385	1111.55	0.0182004	0.00897279	0.493	5.63798e-05	0.000114361
3	15411459	rs134900385	1115.28	0.0184069	0.00898258	0.488	5.52366e-05	0.00011319
3	15411459	rs134900385	1119.01	0.0169292	0.00809215	0.478	9.14018e-05	0.000191217
3	15411459	rs134900385	1122.74	0.0137757	0.00640569	0.465	0.000110403	0.000237427
3	15411459	rs134900385	1126.47	0.0109013	0.00493828	0.453	0.000144748	0.000319532
3	15411459	rs134900385	1130.2	0.00891285	0.00405535	0.455	0.000147263	0.000323655
3	15411459	rs134900385	1133.93	0.00868381	0.00412481	0.475	9.76941e-05	0.000205672
3	15411459	rs134900385	1137.66	0.0109527	0.00558589	0.51	4.6684e-05	9.15372e-05
3	15411459	rs134900385	1141.39	0.0168343	0.00892217	0.53	1.62067e-05	3.05786e-05
3	15411459	rs134900385	1145.12	0.0246879	0.0132574	0.537	3.79032e-06	7.05832e-06
3	15411459	rs134900385	1148.85	0.0317023	0.0170558	0.538	2.16952e-06	4.03257e-06
3	15411459	rs134900385	1152.58	0.0381101	0.0205032	0.538	6.26023e-08	1.16361e-07
3	15411459	rs134900385	1156.31	0.0440965	0.0236357	0.536	1.41435e-07	2.63871e-07
3	15411459	rs134900385	1160.04	0.0478531	0.0256492	0.536	4.74981e-07	8.86158e-07
3	15411459	rs134900385	1163.77	0.0486088	0.0261029	0.537	2.67383e-06	4.97919e-06
3	15411459	rs134900385	1167.5	0.045729	0.0246022	0.538	8.71549e-06	1.61998e-05
3	15411459	rs134900385	1171.23	0.0397588	0.0214698	0.54	1.54041e-05	2.85262e-05
3	15411459	rs134900385	1174.96	0.0318835	0.017249	0.541	1.27021e-05	2.34788e-05
3	15411459	rs134900385	1178.69	0.023967	0.0129661	0.541	1.25755e-05	2.32448e-05
3	15411459	rs134900385	1182.42	0.0173676	0.00943058	0.543	1.34839e-05	2.48323e-05
3	15411459	rs134900385	1186.15	0.0124812	0.0067898	0.544	9.53128e-06	1.75207e-05
3	15411459	rs134900385	1189.88	0.00900666	0.00491764	0.546	6.52173e-06	1.19446e-05
3	15411459	rs134900385	1193.61	0.0066627	0.00365782	0.549	3.41135e-06	6.21376e-06
3	15411459	rs134900385	1197.34	0.00510466	0.00281267	0.551	1.00395e-06	1.82205e-06
3	15411459	rs134900385	1201.07	0.0041235	0.00228029	0.553	1.78588e-07	3.22943e-07
3	15411459	rs134900385	1204.8	0.00351585	0.0019513	0.555	6.33792e-07	1.14197e-06
3	15411459	rs134900385	1208.53	0.00320611	0.00177618	0.554	1.18632e-06	2.14137e-06
3	15411459	rs134900385	1212.26	0.003143	0.00173808	0.553	1.53089e-06	2.76834e-06
3	15411459	rs134900385	1215.99	0.00329466	0.00182195	0.553	1.61422e-06	2.91903e-06
3	15411459	rs134900385	1219.72	0.00374659	0.00207186	0.553	1.00736e-06	1.82163e-06
3	15411459	rs134900385	1223.45	0.00442017	0.00245319	0.555	3.49346e-08	6.29452e-08
3	15411459	rs134900385	1227.18	0.00533236	0.00297012	0.557	7.00768e-07	1.25811e-06
3	15411459	rs134900385	1230.91	0.00616752	0.00344765	0.559	3.38719e-06	6.05937e-06
3	15411459	rs134900385	1234.64	0.00687043	0.00384057	0.559	8.58995e-06	1.53666e-05
3	15411459	rs134900385	1238.37	0.00726017	0.00403665	0.556	1.06795e-05	1.92077e-05
3	15411459	rs134900385	1242.1	0.00730351	0.00403154	0.552	1.15428e-05	2.09109e-05
3	15411459	rs134900385	1245.83	0.00672666	0.00367948	0.547	1.44891e-05	2.64883e-05
3	15411459	rs134900385	1249.56	0.00582315	0.00312703	0.537	7.5066e-06	1.39788e-05
3	15411459	rs134900385	1253.29	0.00478678	0.00251784	0.526	4.68473e-06	8.90634e-06
3	15411459	rs134900385	1257.02	0.00394543	0.00202006	0.512	2.17983e-06	4.25748e-06
3	15411459	rs134900385	1260.75	0.00324306	0.00162153	0.5	2.92512e-06	5.85024e-06
3	15411459	rs134900385	1264.48	0.00271465	0.00130032	0.479	2.94378e-07	6.14568e-07
3	15411459	rs134900385	1268.21	0.00230147	0.00105868	0.46	1.9102e-07	4.15261e-07
3	15411459	rs134900385	1271.94	0.00204301	0.000896883	0.439	3.66355e-06	8.34521e-06
3	15411459	rs134900385	1275.67	0.00183215	0.000784161	0.428	2.27236e-06	5.30926e-06
3	15411459	rs134900385	1279.4	0.00173359	0.000724642	0.418	4.34155e-06	1.03865e-05
3	15411459	rs134900385	1283.13	0.00166503	0.000679332	0.408	6.92912e-06	1.69831e-05
3	15411459	rs134900385	1286.86	0.00160894	0.000632313	0.393	1.09411e-05	2.78399e-05
3	15411459	rs134900385	1290.59	0.00154075	0.000590108	0.383	1.37445e-05	3.58864e-05
3	15411459	rs134900385	1294.32	0.00154938	0.000576368	0.372	1.32477e-05	3.5612e-05
3	15411459	rs134900385	1298.05	0.00158657	0.00058227	0.367	9.54082e-06	2.59968e-05
3	15411459	rs134900385	1301.78	0.00163326	0.000601039	0.368	1.60539e-05	4.36247e-05
3	15411459	rs134900385	1305.51	0.00176109	0.000644558	0.366	1.74929e-05	4.77949e-05
3	15411459	rs134900385	1309.24	0.00191756	0.000694157	0.362	9.97219e-06	2.75475e-05
3	15411459	rs134900385	1312.97	0.00202917	0.00073456	0.362	1.70924e-05	4.72166e-05
3	15411459	rs134900385	1316.7	0.00209398	0.00076221	0.364	3.40166e-05	9.34522e-05
3	15411459	rs134900385	1320.43	0.00217881	0.000797445	0.366	3.79573e-05	0.000103708
3	15411459	rs134900385	1324.16	0.00229253	0.000850528	0.371	3.62824e-05	9.77962e-05
3	15411459	rs134900385	1327.89	0.00238777	0.000904964	0.379	6.23073e-05	0.000164399
3	15411459	rs134900385	1331.62	0.00243891	0.000934101	0.383	7.43431e-05	0.000194107
3	15411459	rs134900385	1335.35	0.00239154	0.000925525	0.387	5.44674e-05	0.000140743
3	15411459	rs134900385	1339.08	0.00227244	0.00087716	0.386	7.36063e-05	0.00019069
3	15411459	rs134900385	1342.81	0.00214189	0.000818202	0.382	4.47056e-05	0.00011703
3	15411459	rs134900385	1346.54	0.00211606	0.000814685	0.385	4.37064e-05	0.000113523
3	15411459	rs134900385	1350.27	0.00210647	0.000823632	0.391	3.63836e-05	9.30528e-05
3	15411459	rs134900385	1354	0.00217394	0.000858708	0.395	4.08982e-05	0.00010354
3	15411459	rs134900385	1357.73	0.00225255	0.00091003	0.404	3.17718e-05	7.86431e-05
3	15411459	rs134900385	1361.46	0.00240619	0.00099135	0.412	3.40625e-05	8.26759e-05
3	15411459	rs134900385	1365.19	0.00282452	0.0011976	0.424	2.8467e-05	6.71391e-05
3	15411459	rs134900385	1368.92	0.00318683	0.00136715	0.429	2.65615e-05	6.19148e-05
3	15411459	rs134900385	1372.65	0.0035136	0.00154247	0.439	1.16503e-05	2.65383e-05
3	15411459	rs134900385	1376.38	0.00393697	0.00177951	0.452	9.00189e-06	1.99157e-05
3	15411459	rs134900385	1380.11	0.00437588	0.00198227	0.453	1.14925e-07	2.53699e-07
3	15411459	rs134900385	1383.84	0.00534743	0.00248121	0.464	1.46316e-08	3.15337e-08
3	15411459	rs134900385	1387.57	0.00695546	0.00335949	0.483	5.02271e-07	1.0399e-06
3	15411459	rs134900385	1391.3	0.00792535	0.00378039	0.477	2.73686e-06	5.73766e-06
3	15411459	rs134900385	1395.03	0.00846467	0.00396993	0.469	5.32992e-06	1.13644e-05
3	15411459	rs134900385	1398.76	0.00859909	0.00391258	0.455	2.51496e-06	5.52738e-06
3	15411459	rs134900385	1402.49	0.00853072	0.00387295	0.454	3.69321e-06	8.13483e-06
3	15411459	rs134900385	1406.22	0.00787863	0.00352963	0.448	6.41815e-08	1.43262e-07
3	15411459	rs134900385	1409.95	0.00743217	0.00338164	0.455	3.62676e-07	7.9709e-07
3	15411459	rs134900385	1413.68	0.00676994	0.0031074	0.459	1.07686e-06	2.3461e-06
3	15411459	rs134900385	1417.41	0.00621056	0.00283823	0.457	2.13582e-06	4.67357e-06
3	15411459	rs134900385	1421.14	0.00607519	0.00278851	0.459	2.69973e-06	5.88177e-06
3	15411459	rs134900385	1424.87	0.00584174	0.00263463	0.451	1.07304e-05	2.37924e-05
3	15411459	rs134900385	1428.6	0.0052072	0.00225993	0.434	7.38302e-06	1.70116e-05
3	15411459	rs134900385	1432.33	0.0047112	0.00195986	0.416	5.00688e-06	1.20358e-05
3	15411459	rs134900385	1436.06	0.0047716	0.00198022	0.415	1.48015e-06	3.56663e-06
3	15411459	rs134900385	1439.79	0.00539517	0.00230374	0.427	1.72124e-07	4.031e-07
3	15411459	rs134900385	1443.52	0.006214	0.00277144	0.446	4.739e-06	1.06256e-05
3	15411459	rs134900385	1447.25	0.00716387	0.00332403	0.464	1.66583e-05	3.59014e-05
3	15411459	rs134900385	1450.98	0.00867238	0.00424946	0.49	1.46239e-05	2.98447e-05
3	15411459	rs134900385	1454.71	0.0108324	0.00561118	0.518	2.88174e-05	5.5632e-05
3	15411459	rs134900385	1458.44	0.011607	0.00615173	0.53	4.0752e-05	7.68906e-05
3	15411459	rs134900385	1462.17	0.011348	0.00607118	0.535	5.85127e-05	0.000109369
3	15411459	rs134900385	1465.9	0.00947113	0.00505758	0.534	4.28246e-05	8.01959e-05
3	15411459	rs134900385	1469.63	0.00471585	0.00229662	0.487	1.67556e-05	3.44058e-05
3	15411459	rs134900385	1473.36	0.00277952	0.000925581	0.333	2.52499e-06	7.58256e-06
3	15411459	rs134900385	1477.09	0.00446109	0.00169075	0.379	1.16312e-05	3.06891e-05
3	15411459	rs134900385	1480.82	0.00583034	0.0024604	0.422	2.76692e-05	6.55667e-05
3	15411459	rs134900385	1484.55	0.00679056	0.00291994	0.43	2.55351e-05	5.93839e-05
3	15411459	rs134900385	1488.28	0.00730405	0.00311152	0.426	1.24146e-05	2.91423e-05
3	15411459	rs134900385	1492.01	0.0076434	0.00314908	0.412	9.45915e-06	2.29591e-05
3	15411459	rs134900385	1495.74	0.0080996	0.00316694	0.391	5.93237e-06	1.51723e-05
3	15411459	rs134900385	1499.47	0.00895338	0.00329484	0.368	3.82124e-08	1.03838e-07
3	15411459	rs134900385	1503.2	0.00994399	0.00352017	0.354	5.16631e-07	1.45941e-06
3	15411459	rs134900385	1506.93	0.0119281	0.00413906	0.347	4.94352e-06	1.42464e-05
3	15411459	rs134900385	1510.66	0.0151507	0.00530274	0.35	8.79223e-06	2.51206e-05
3	15411459	rs134900385	1514.39	0.0199527	0.00722286	0.362	2.28177e-05	6.30324e-05
3	15411459	rs134900385	1518.12	0.0247288	0.00919913	0.372	2.70687e-05	7.27654e-05
3	15411459	rs134900385	1521.85	0.0285644	0.0107974	0.378	2.4011e-05	6.35211e-05
3	15411459	rs134900385	1525.58	0.0334305	0.0129042	0.386	3.0288e-05	7.84664e-05
3	15411459	rs134900385	1529.31	0.0387408	0.0151476	0.391	3.5587e-05	9.10154e-05
3	15411459	rs134900385	1533.04	0.0452302	0.0179112	0.396	3.13159e-05	7.90806e-05
3	15411459	rs134900385	1536.77	0.0506066	0.0201414	0.398	3.96898e-05	9.9723e-05
3	15411459	rs134900385	1540.5	0.0556864	0.0223302	0.401	4.42386e-05	0.000110321
3	15411459	rs134900385	1544.23	0.059316	0.0237857	0.401	4.75876e-05	0.000118672
3	15411459	rs134900385	1547.96	0.0606612	0.0242645	0.4	5.04063e-05	0.000126016
3	15411459	rs134900385	1551.69	0.0592805	0.0235936	0.398	5.11246e-05	0.000128454
3	15411459	rs134900385	1555.42	0.0552858	0.0218379	0.395	5.81686e-05	0.000147262
3	15411459	rs134900385	1559.15	0.0499964	0.0196486	0.393	4.75012e-05	0.000120868
3	15411459	rs134900385	1562.88	0.0440802	0.0171031	0.388	4.4838e-05	0.000115562
3	15411459	rs134900385	1566.61	0.0387975	0.0152086	0.392	4.81579e-05	0.000122852
3	15411459	rs134900385	1570.34	0.0346584	0.0137941	0.398	3.58922e-05	9.01814e-05
3	15411459	rs134900385	1574.07	0.0321318	0.0134632	0.419	2.0484e-05	4.88879e-05
3	15411459	rs134900385	1577.8	0.0314473	0.0140255	0.446	7.94865e-06	1.78221e-05
3	15411459	rs134900385	1581.53	0.0328209	0.0155243	0.473	4.39802e-06	9.29814e-06
3	15411459	rs134900385	1585.26	0.0353902	0.017412	0.492	1.16016e-06	2.35806e-06
3	15411459	rs134900385	1588.99	0.039029	0.0197096	0.505	5.60546e-08	1.10999e-07
3	15411459	rs134900385	1592.72	0.0434421	0.0222858	0.513	2.86337e-07	5.58162e-07
3	15411459	rs134900385	1596.45	0.0483261	0.0248396	0.514	1.74314e-06	3.39133e-06
[truncated: 25,282 more rows]

## Sheet: Table S5
Iteration	Wavenumber	Tag variant						Top chromosomal variant
		Chr	Position	Variant ID	Beta	SE	P-value	Variant ID	Position	P-value
					(x1000)	(x1000)
0	940	3	7908611	rs137763930	0.5027	0.0538	8.9e-21	rs380597285	15550598	1.7e-37
1	940	3	7908611	rs137763930	0.4188	0.0459	6.7e-20	.	.	.
0	1462	3	7931694	rs211402696	-0.3605	0.0377	1.1e-21	rs380597285	15550598	1.3e-54
1	1462	3	7931694	rs211402696	-0.3175	0.033	5.9e-22	rs111021620	34314123	2e-23
2	1462	3	7931694	rs211402696	-0.3167	0.0316	1.2e-23	.	.	.
0	1022	3	15411459	rs134900385	-0.1242	0.0569	0.029	rs380597285	15550598	9.4e-41
1	1022	3	15411459	rs134900385	-0.5463	0.0612	4.3e-19	.	.	.
0	1007	3	15517871	rs109328483	-0.0894	0.0396	0.024	rs380597285	15550598	7.3e-47
1	1007	3	15517871	rs109328483	-0.3493	0.0391	4.4e-19	.	.	.
0	1466	5	75729880	rs384734208	-0.3497	0.0282	2.5e-35	rs211210569	93945738	7.9e-58
1	1466	5	75729880	rs384734208	-0.3909	0.0271	5e-47	.	.	.
0	3633	6	87181619	rs43703011	0.1819	0.0298	1e-09	.	38008634	4.1e-46
1	3633	6	87181619	rs43703011	0.2083	0.0307	1.2e-11	rs382652853	87387870	1.4e-51
2	3633	6	87181619	rs43703011	0.2972	0.0306	2.5e-22	.	.	.
0	1283	6	87274397	rs378808772	0.173	0.0114	3e-52	rs43702337	38027010	1.4e-418
1	1283	6	87274397	rs378808772	0.2021	0.0118	9.4e-66	rs110860864	87387791	8.1e-87
2	1283	6	87274397	rs378808772	0.2153	0.0144	9.9e-51	.	.	.
0	1473	6	87390576	rs43703015	-0.3143	0.0155	8.8e-92	rs43702337	38027010	4.8e-123
1	1473	6	87390576	rs43703015	-0.3384	0.0153	4e-108	.	.	.
0	3514	14	1726650	rs133611586	-0.0432	0.1579	0.78	rs211560120	1759592	1.4e-956
1	3514	14	1726650	rs133611586	2.8141	0.153	1.6e-75	.	.	.
0	2846	14	1732043	rs437406031	5.2431	0.0719	1.9e-1157	rs209876151	1800439	7.2e-2043
1	2846	14	1732043	rs437406031	1.3614	0.1003	6.3e-42	.	.	.
0	1029	14	66328304	rs446084949	2.567	0.2958	4e-18	rs378247861	1816568	1.2e-270
1	1029	14	66328304	rs446084949	2.4117	0.2612	2.7e-20	.	.	.
0	1205	15	53940444	rs382926661	-0.1911	0.0251	2.9e-14	rs384706830	65907846	4.5e-23
1	1205	15	53940444	rs382926661	-0.2217	0.0248	4.2e-19	.	.	.
0	2742	16	24977696	rs111027377	-0.0771	0.0084	3e-20	rs385948255	1607307	1.4e-51
1	2742	16	24977696	rs111027377	-0.0759	0.0079	4.8e-22	rs42450081	1607906	1.6e-23
2	2742	16	24977696	rs111027377	-0.0848	0.0082	4.8e-25	.	.	.
0	1250	19	42428366	rs209808022	-0.3792	0.0388	1.5e-22	rs211393139	59274008	9.6e-26
1	1250	19	42428366	rs209808022	-0.3449	0.0332	3.1e-25	.	.	.
0	1029	19	43036265	rs210324533	1.2011	0.0882	2.8e-42	rs134004053	33507820	3.1e-48
1	1029	19	43036265	rs210324533	1.071	0.0779	5.3e-43	.	.	.
0	1212	19	43053995	rs481837688	0.1663	0.02	9e-17	rs41920620	57087981	2.1e-20
1	1212	19	43053995	rs481837688	0.2164	0.0206	6.6e-26	.	.	.
0	1257	29	41821270	rs207854419	-0.314	0.0288	1.1e-27	rs384691767	9571372	6.2e-80
1	1257	29	41821270	rs207854419	-0.299	0.0262	4.6e-30	.	.	.

## Sheet: Table S6
Trait	Chr	Position	Tag variant ID	Iteration	P-value	Protein coding variant ID	LD	Gene	Impact	Description
FP	5	118246868	rs136859160	2	1.4e-16	rs456403270	0.937	TBC1D22A	M	c.1063C>T
FP	14	1800439	rs209876151	0	8.9e-2225	rs135258919	0.904	HSF1	M	c.1031T>C
FP	19	42604653	rs135024837	1	6.7e-19	rs135261291	0.928	JUP	L	c.1925-7C>T
FP	19	51303887	rs41921224	0	3.8e-15	rs41921160	0.993	CCDC57	M+J5	c.1907T>C
LP	5	27835741	rs135284663	1	1.6e-15	rs110130901	0.9999	KRT7	M	c.908A>G
LP	19	43036265	rs210324533	3	9.4e-40	rs381010891	0.921	ZNF385C	M	c.628C>G
PP	3	15520971	rs109098377	2	7.5e-16	rs382689947	0.991	FAM189B	M	c.1237T>C
PP	3	15520971	rs109098377	2	7.5e-16	rs134844772	0.99	GBA	M	c.1080C>A
PP	3	15520971	rs109098377	2	7.5e-16	rs109330809	0.99	MTX1	L	c.508-6T>C
PP	3	15520971	rs109098377	2	7.5e-16	rs136761456	0.991	SCAMP3	M	c.151G>C
PP	3	15520971	rs109098377	2	7.5e-16	rs43706482	0.993	THBS3	L	c.2075-3T>C
PP	14	1763380	rs135017891	0	5.9e-718	rs109326954	0.904	DGAT1	M	c.695C>A
PP	14	1855915	rs379497765	4	7e-14	rs476736066	0.999	MROH1	M	c.3549G>C
PP	15	53940444	rs382926661	1	2.9e-20	rs380813700	0.941	ARHGEF17	M	c.1756G>A
PP	16	60784946	rs209235878	4	7.5e-17	rs42733251	0.992	SEC16B	M	c.1907G>A
PP	18	2203325	rs135350753	0	2.1e-13	rs134184381	0.997	FA2H	L	c.271-8T>C
PP	19	43035006	rs209494359	0	1.6e-40	rs381010891	0.921	ZNF385C	M	c.628C>G
PP	19	43053995	rs481837688	2	8.6e-17	rs481837688	1	STAT5A	M	c.2305C>A

## Sheet: Table S7
Chr	Position	Tag variant ID	Minor allele frequency	Trait	Beta (x1000)	SE (x1000)	P-value
3	15433518	rs109749506	0.1263	LP	-0.0181	0.0019	1.3e-20
3	15545091	rs379353107	0.4787	LP	0.0165	0.0012	2.2e-42
3	15550598	rs380597285	0.4784	PP	-0.0265	0.0021	1.7e-37
5	75698283	rs385866519	0.4049	FP	-0.0398	0.0045	4e-19
5	75758989	rs210094995	0.1668	PP	-0.0337	0.0028	3.3e-34
5	118239754	rs384479185	0.1488	PP	-0.0334	0.0028	3.9e-32
6	38027010	rs43702337	0.0042	LP	-0.5339	0.0093	9.0e-717
6	38027010	rs43702337	0.0042	PP	-0.3652	0.016	6.4e-115
11	103304757	rs109625649	0.4996	FP	0.072	0.005	4.3e-46
12	69608900	rs211406918	0.237	FP	0.0709	0.0059	4.2e-33
14	1732043	rs437406031	0.3741	FP	0.0782	0.0062	7.2e-37
14	1763380	rs135017891	0.4542	PP	-0.1146	0.002	5.9e-718
14	1800439	rs209876151	0.4293	FP	-0.4675	0.0046	8.9e-2225
14	1802265	rs109234250	0.4233	PP	-0.1194	0.0072	1.2e-61
15	53940444	rs382926661	0.103	PP	-0.0341	0.0037	2.9e-20
16	24983926	rs110162358	0.3098	LP	-0.0113	0.0012	1e-19
19	43035006	rs209494359	0.0846	PP	-0.0493	0.0037	1.6e-40
19	43036265	rs210324533	0.0846	LP	0.0263	0.002	9.4e-40

## Sheet: Table S8
Iteration	Trait	Tag variant						Top chromosomal variant
		Chr	Position	Variant ID	Beta (x1000)	SE (x1000)	P-value	Variant ID	Position	P-value
0	FP	5	75698283	rs385866519	-0.0374	0.0052	4.7e-13	rs211210569	93945738	6.7e-106
1	FP	5	75698283	rs385866519	-0.0398	0.0045	4e-19	.	.	.
0	FP	14	1732043	rs437406031	0.3689	0.0049	1.1e-1258	rs209876151	1800439	8.9e-2225
1	FP	14	1732043	rs437406031	0.0782	0.0062	7.2e-37	.	.	.
0	LP	3	15433518	rs109749506	-0.004	0.0018	0.025	rs379353107	15545091	2.2e-42
1	LP	3	15433518	rs109749506	-0.0181	0.0019	1.3e-20	.	.	.
0	LP	16	24983926	rs110162358	-0.0099	0.0013	2.5e-14	rs378292275	1607732	2.5e-35
1	LP	16	24983926	rs110162358	-0.012	0.0013	2.1e-20	rs42465720	67762914	1.9e-23
2	LP	16	24983926	rs110162358	-0.0113	0.0012	1e-19	.	.	.
0	LP	19	43036265	rs210324533	0.0267	0.0022	8.7e-35	rs134004053	33507820	3.3e-46
1	LP	19	43036265	rs210324533	0.0285	0.0021	2.4e-41	rs41923843	61134515	1.1e-46
2	LP	19	43036265	rs210324533	0.0265	0.002	1.8e-39	rs380366159	61007700	4e-47
3	LP	19	43036265	rs210324533	0.0263	0.002	9.4e-40	.	.	.
0	PP	5	118239754	rs384479185	-0.0342	0.0029	5.6e-32	rs210094995	75758989	3.3e-34
1	PP	5	118239754	rs384479185	-0.0393	0.0032	2.6e-35	rs211210569	93945738	3.7e-42
2	PP	5	118239754	rs384479185	-0.0334	0.0028	3.9e-32	.	.	.
0	PP	14	1802265	rs109234250	-0.1142	0.002	9.0e-713	rs135017891	1763380	5.9e-718
1	PP	14	1802265	rs109234250	-0.1194	0.0072	1.2e-61	.	.	.
0	PP	15	53940444	rs382926661	-0.02743	0.0034	7.6e-16	rs208116275	28339259	8.1e-24
1	PP	15	53940444	rs382926661	-0.03414	0.0037	2.9e-20	.	.	.
