# Supplementary material for: Sequence-based genome-wide association study of individual milk mid-infrared wavenumbers in mixed-breed dairy cattle
Source: Genet Sel Evol. 2021 Jul 20;53:62. doi: 10.1186/s12711-021-00648-9 (PMC8290608; doi:10.1186/s12711-021-00648-9)
Supplement: Supplementary file 4 — Additional file 4: Table S10. Minor allele frequencies and allele effects for WGS tag variants with a significant association effect in FT-MIR wavenumbers and a co-localized eQTL. Table S11. Association statistic profiles for 38 loci with a co-localized eQTL for at least one FT-MIR wavenumber phenotype. The proportion of phenotypic and genetic variance accounted for by each locus is shown for each of the 895 FT-MIR wavenumber and three FT-MIR predicted milk composition phenotypes. The genetic variance for each phenotype is the SNP-based estimate evaluated by the Bolt-LMM software. Table S12. Chronological profiles across iterations for 19 significant association effects with a co-localized eQTL observed in FT-MIR wavenumbers, where the association is observed after fitting the top chromosomal variant(s) in previous GWAS iterations and/or the base GWAS as covariates. Iterations are defined relative to the base GWAS, with the base GWAS represented as iteration 0. P-values at previous iterations for the phenotype, and p-values for the corresponding top chromosomal SNP in that iteration are provided. Table S13. Minor allele frequencies and allele effects for WGS tag variants with a significant association effect in at least one FT-MIR predicted milk composition trait and a co-localized eQTL. FP = Fat %; LP = Lactose %; PP = Protein %. Table S14. Chronological profiles across iterations for 12 significant association effects with a co-localized eQTL observed in FT-MIR predicted milk composition traits, where the association is observed after fitting the top chromosomal variant(s) in previous GWAS iterations and/or the base GWAS as covariates. Iterations are defined relative to the base GWAS, with the base GWAS represented as iteration 0. ﻿P-values at previous iterations for the phenotype, and p-values for the corresponding top chromosomal SNP in that iteration have been provided. FP = Fat %; LP = Lactose %; PP = Protein %. [file 12711_2021_648_MOESM4_ESM.xlsx]

## Sheet: Table S10
Chr	Position	Tag variant ID	Minor allele frequency	Top wavenumber	Beta	SE	P-value
					(x1000)	(x1000)
1	5120248	rs42317521	0.2643	2794	0.0925	0.0107	4e-18
1	144377960	rs208161466	0.2474	2592	-0.0977	0.005	2.3e-85
1	146481250	rs383691757	0.487	1071	0.4008	0.0512	4.7e-15
1	154125158	rs207836083	0.2297	1130	0.586	0.0336	3.6e-68
3	15411459	rs134900385	0.1263	1022	-0.5463	0.0612	4.3e-19
3	15550598	rs380597285	0.4784	1462	-0.5088	0.0327	1.3e-54
3	34387618	rs109030498	0.3017	1466	0.3052	0.0294	3.5e-25
3	53755929	rs209271975	0.3108	1089	-0.486	0.0507	8.6e-22
5	75729880	rs384734208	0.4177	1466	-0.3909	0.0271	5e-47
5	75732526	rs210305241	0.4119	1458	-0.3931	0.0289	4.4e-42
5	93945738	rs211210569	0.3393	1171	-1.5185	0.0622	1.8e-131
6	46568418	rs210515595	0.368	1772	-0.0487	0.0051	7.7e-22
6	87388064	rs379473589	0.3115	1436	-0.4089	0.0195	1.1e-97
9	21637056	rs209222932	0.2412	1003	-0.2801	0.0308	9.4e-20
9	26534109	rs208123385	0.2709	1462	0.3742	0.0367	1.9e-24
9	87585031	rs110986237	0.476	1470	-0.1477	0.019	7.4e-15
9	102874726	rs137238900	0.126	1768	0.0653	0.0084	1e-14
10	46581015	rs109326466	0.2011	1246	0.4317	0.0302	2e-46
11	14180010	rs110527112	0.3997	2760	0.0937	0.0084	3.6e-29
11	78868975	.	0.47	1112	-0.3273	0.0361	1.2e-19
11	103292402	rs383398415	0.499	2548	-0.0745	0.0047	3.5e-56
11	104229609	rs110534892	0.4536	3648	-0.4614	0.0483	1.2e-21
14	1754287	rs135443540	0.4938	1085	-0.6561	0.0499	1.6e-39
15	57266467	rs136337092	0.3748	3935	-0.2425	0.0332	2.7e-13
16	66314547	rs42579412	0.4307	1425	-0.1758	0.0219	1e-15
16	67730371	rs380453838	0.3392	1757	-0.6245	0.0662	3.8e-21
18	2203322	rs132899112	0.2848	1466	-0.2376	0.0298	1.4e-15
19	33517487	rs434248431	0.2931	1100	0.6755	0.0473	2.9e-46
19	43036265	rs210324533	0.0846	1029	1.071	0.0779	5.3e-43
19	57079881	rs381175117	0.4797	1220	0.1572	0.0158	2e-23
19	61134515	rs41923843	0.3283	1130	0.4304	0.0302	3.2e-46
20	58454531	rs135636613	0.2153	1391	1.4139	0.0315	4.3e-441
22	53519865	rs109233889	0.4403	1235	0.192	0.0246	5.3e-15
24	58817202	rs208779762	0.1281	1220	0.3141	0.0259	6.8e-34
27	36211708	rs209855549	0.4361	1731	-0.8576	0.0293	6.2e-188
27	41267242	rs109068627	0.2187	2977	0.2361	0.0223	3.5e-26
29	9546217	rs380868305	0.2688	1130	0.9258	0.0318	4.6e-186
29	44579245	rs439384463	0.0473	1548	1.3728	0.1688	4.3e-16

## Sheet: Table S11
Chr	Position	Tag variant ID	Phenotype/ wavenumber	Phenotypic variance	Genetic variance	SNP-based	Proportion	Proportion
				(x1000)	(x1000)	heritability estimate	phenotypic variance	genetic variance
1	5120248	rs42317521	FP	332.079	175.006	0.527	0.000142443	0.00027029
1	5120248	rs42317521	LP	18.0679	8.04023	0.445	0.00122904	0.00276189
1	5120248	rs42317521	PP	64.6217	33.4094	0.517	2.48296e-06	4.80264e-06
1	5120248	rs42317521	660.215	0.328182	0	0	4.22383e-06	-
1	5120248	rs42317521	663.945	0.31323	0.00031323	0.001	1.4903e-05	0.014903
1	5120248	rs42317521	675.135	0.189054	0.000378109	0.002	7.46257e-05	0.0373129
1	5120248	rs42317521	678.865	0.20353	0	0	0.000108855	-
1	5120248	rs42317521	682.595	0.21899	0.00021899	0.001	4.26972e-05	0.0426972
1	5120248	rs42317521	686.325	0.179241	0	0	8.32999e-06	-
1	5120248	rs42317521	690.055	0.153148	0.000153148	0.001	5.21462e-05	0.0521462
1	5120248	rs42317521	701.245	0.168831	0.000337662	0.002	1.52329e-06	0.000761644
1	5120248	rs42317521	704.976	0.185913	0	0	5.21665e-06	-
1	5120248	rs42317521	719.896	0.165912	0	0	1.54084e-06	-
1	5120248	rs42317521	723.626	0.184205	0	0	1.24007e-05	-
1	5120248	rs42317521	731.086	0.197523	0.000395047	0.002	1.42883e-05	0.00714415
1	5120248	rs42317521	734.816	0.205272	0.000410543	0.002	4.27935e-07	0.000213967
1	5120248	rs42317521	738.546	0.184397	0.000184397	0.001	1.38982e-06	0.00138982
1	5120248	rs42317521	742.276	0.15664	0.00031328	0.002	7.58607e-05	0.0379303
1	5120248	rs42317521	746.006	0.138232	0.000414695	0.003	8.26943e-06	0.00275648
1	5120248	rs42317521	749.736	0.116396	0.000232792	0.002	5.77945e-06	0.00288972
1	5120248	rs42317521	753.466	0.109979	0.000329938	0.003	4.09088e-05	0.0136363
1	5120248	rs42317521	757.196	0.111279	0.000333838	0.003	3.78461e-05	0.0126154
1	5120248	rs42317521	764.656	0.0870461	0	0	2.37154e-05	-
1	5120248	rs42317521	768.386	0.0771026	0.000154205	0.002	1.23222e-06	0.00061611
1	5120248	rs42317521	772.116	0.0864099	0.00025923	0.003	5.47695e-10	1.82565e-07
1	5120248	rs42317521	775.846	0.085539	8.5539e-05	0.001	2.99334e-06	0.00299334
1	5120248	rs42317521	783.306	0.0942321	0.000188464	0.002	4.11926e-07	0.000205963
1	5120248	rs42317521	787.036	0.106298	0.000212596	0.002	3.84201e-06	0.00192101
1	5120248	rs42317521	790.766	0.0959483	0.000191897	0.002	2.29482e-05	0.0114741
1	5120248	rs42317521	805.686	0.0705057	0	0	1.78469e-05	-
1	5120248	rs42317521	809.416	0.0685899	0	0	2.29297e-06	-
1	5120248	rs42317521	813.146	0.0663803	0.000132761	0.002	4.63662e-06	0.00231831
1	5120248	rs42317521	816.876	0.073907	7.3907e-05	0.001	4.63223e-06	0.00463223
1	5120248	rs42317521	820.606	0.096751	0.000193502	0.002	1.43641e-05	0.00718204
1	5120248	rs42317521	820.606	0.096751	0.000193502	0.002	1.43641e-05	0.00718204
1	5120248	rs42317521	828.066	0.104238	0	0	5.63142e-06	-
1	5120248	rs42317521	831.797	0.101181	0	0	1.31461e-05	-
1	5120248	rs42317521	846.717	0.127808	0.000255615	0.002	1.29119e-05	0.00645594
1	5120248	rs42317521	850.447	0.101675	0.000101675	0.001	6.7531e-07	0.00067531
1	5120248	rs42317521	857.907	0.0743899	7.43899e-05	0.001	9.96123e-07	0.000996123
1	5120248	rs42317521	861.637	0.0728572	7.28572e-05	0.001	1.01687e-06	0.00101687
1	5120248	rs42317521	865.367	0.0624851	6.24851e-05	0.001	4.57532e-06	0.00457532
1	5120248	rs42317521	869.097	0.0507595	0.000203038	0.004	2.27822e-06	0.000569556
1	5120248	rs42317521	872.827	0.0420456	0.000504548	0.012	1.5103e-14	1.25858e-12
1	5120248	rs42317521	876.557	0.0407378	0.00109992	0.027	3.92167e-06	0.000145247
1	5120248	rs42317521	880.287	0.0445901	0.00169442	0.038	4.66197e-07	1.22683e-05
1	5120248	rs42317521	884.017	0.0464299	0.00283222	0.061	7.80808e-06	0.000128001
1	5120248	rs42317521	887.747	0.04973	0.00353083	0.071	9.19596e-06	0.000129521
1	5120248	rs42317521	891.477	0.0522661	0.00412902	0.079	3.87469e-05	0.000490467
1	5120248	rs42317521	895.207	0.056327	0.00642128	0.114	9.50771e-06	8.34009e-05
1	5120248	rs42317521	898.937	0.0502009	0.00858436	0.171	2.83196e-05	0.000165612
1	5120248	rs42317521	902.667	0.0388606	0.00882136	0.227	6.56605e-07	2.89253e-06
1	5120248	rs42317521	906.397	0.0375964	0.00913592	0.243	1.834e-06	7.54732e-06
1	5120248	rs42317521	910.127	0.0301025	0.0104456	0.347	1.09097e-07	3.14401e-07
1	5120248	rs42317521	913.857	0.0270422	0.0116011	0.429	5.83958e-06	1.36121e-05
1	5120248	rs42317521	917.587	0.0254921	0.0116499	0.457	1.41396e-05	3.09401e-05
1	5120248	rs42317521	921.317	0.0243297	0.0115323	0.474	7.13277e-06	1.5048e-05
1	5120248	rs42317521	925.047	0.0233368	0.0113184	0.485	4.29089e-06	8.84719e-06
1	5120248	rs42317521	928.777	0.0221551	0.0109668	0.495	2.23353e-05	4.51218e-05
1	5120248	rs42317521	932.507	0.0210928	0.0105464	0.5	8.67424e-05	0.000173485
1	5120248	rs42317521	936.237	0.0199682	0.0100839	0.505	5.69949e-05	0.000112861
1	5120248	rs42317521	939.967	0.0184539	0.00937458	0.508	1.50677e-05	2.96607e-05
1	5120248	rs42317521	943.697	0.0170278	0.0086842	0.51	1.32912e-05	2.60611e-05
1	5120248	rs42317521	947.427	0.015836	0.00812388	0.513	2.21191e-05	4.31171e-05
1	5120248	rs42317521	951.157	0.0146895	0.00757979	0.516	4.02743e-05	7.8051e-05
1	5120248	rs42317521	954.887	0.0133916	0.00693684	0.518	4.78615e-05	9.23968e-05
1	5120248	rs42317521	958.618	0.0119455	0.0061758	0.517	5.91948e-05	0.000114497
1	5120248	rs42317521	962.348	0.0105023	0.0054192	0.516	3.80259e-05	7.36936e-05
1	5120248	rs42317521	966.078	0.00954143	0.00491383	0.515	4.37007e-05	8.48558e-05
1	5120248	rs42317521	969.808	0.00921578	0.00472769	0.513	7.17148e-05	0.000139795
1	5120248	rs42317521	973.538	0.00914851	0.00464744	0.508	0.000105169	0.000207025
1	5120248	rs42317521	977.268	0.0090063	0.00450315	0.5	9.0997e-05	0.000181994
1	5120248	rs42317521	980.998	0.00886664	0.00437125	0.493	0.000168116	0.000341005
1	5120248	rs42317521	984.728	0.00880297	0.00426944	0.485	0.000239837	0.00049451
1	5120248	rs42317521	988.458	0.00889889	0.00424477	0.477	0.000288104	0.000603993
1	5120248	rs42317521	992.188	0.00895242	0.00420764	0.47	0.00029425	0.000626064
1	5120248	rs42317521	995.918	0.00885795	0.00411009	0.464	0.000305798	0.000659048
1	5120248	rs42317521	999.648	0.00875053	0.004034	0.461	0.000324601	0.000704124
1	5120248	rs42317521	1003.38	0.00840988	0.00386014	0.459	0.000348917	0.000760168
1	5120248	rs42317521	1007.11	0.00843054	0.00385276	0.457	0.00039989	0.000875033
1	5120248	rs42317521	1010.84	0.00945587	0.00429297	0.454	0.000357169	0.000786716
1	5120248	rs42317521	1014.57	0.0118823	0.00535891	0.451	0.000343216	0.000761012
1	5120248	rs42317521	1018.3	0.0154377	0.00693155	0.449	0.000390914	0.000870633
1	5120248	rs42317521	1022.03	0.0192233	0.00861204	0.448	0.0003442	0.000768303
1	5120248	rs42317521	1025.76	0.0228294	0.0101819	0.446	0.000489381	0.00109727
1	5120248	rs42317521	1029.49	0.0256909	0.0114325	0.445	0.000576066	0.00129453
1	5120248	rs42317521	1033.22	0.0284509	0.0126038	0.443	0.000441011	0.000995511
1	5120248	rs42317521	1036.95	0.0309308	0.0136714	0.442	0.000451143	0.00102069
1	5120248	rs42317521	1040.68	0.0324232	0.0142662	0.44	0.000459213	0.00104367
1	5120248	rs42317521	1044.41	0.0326602	0.0143378	0.439	0.000486556	0.00110833
1	5120248	rs42317521	1048.14	0.0316103	0.0138137	0.437	0.00060319	0.0013803
1	5120248	rs42317521	1051.87	0.0297969	0.0129318	0.434	0.000760117	0.00175142
1	5120248	rs42317521	1055.6	0.0282928	0.0121659	0.43	0.000891554	0.00207338
1	5120248	rs42317521	1059.33	0.0275964	0.0118389	0.429	0.00101831	0.00237367
1	5120248	rs42317521	1063.06	0.028574	0.0122011	0.427	0.00126527	0.00296316
1	5120248	rs42317521	1066.79	0.0313453	0.0133531	0.426	0.00152145	0.00357147
1	5120248	rs42317521	1070.52	0.0366165	0.0155254	0.424	0.00180987	0.00426856
1	5120248	rs42317521	1074.25	0.0395354	0.016763	0.424	0.00211094	0.00497862
1	5120248	rs42317521	1077.98	0.0385055	0.0164033	0.426	0.00230936	0.00542104
1	5120248	rs42317521	1081.71	0.0354532	0.0152094	0.429	0.00205086	0.00478055
1	5120248	rs42317521	1085.44	0.0313009	0.0135533	0.433	0.00209725	0.00484354
1	5120248	rs42317521	1089.17	0.0270993	0.0120321	0.444	0.00256585	0.00577895
1	5120248	rs42317521	1092.9	0.0244713	0.0111345	0.455	0.00246644	0.00542075
1	5120248	rs42317521	1096.63	0.0226822	0.0105472	0.465	0.00182976	0.00393497
1	5120248	rs42317521	1100.36	0.0209143	0.00993431	0.475	0.00269009	0.00566336
1	5120248	rs42317521	1104.09	0.0192589	0.00928281	0.482	0.00236567	0.00490802
1	5120248	rs42317521	1107.82	0.0181537	0.00887718	0.489	0.00204725	0.0041866
1	5120248	rs42317521	1111.55	0.0182004	0.00897279	0.493	0.00155436	0.00315285
1	5120248	rs42317521	1115.28	0.0184069	0.00898258	0.488	0.00125927	0.00258046
1	5120248	rs42317521	1119.01	0.0169292	0.00809215	0.478	0.00154704	0.00323649
1	5120248	rs42317521	1122.74	0.0137757	0.00640569	0.465	0.00164902	0.00354628
1	5120248	rs42317521	1126.47	0.0109013	0.00493828	0.453	0.00186555	0.00411822
1	5120248	rs42317521	1130.2	0.00891285	0.00405535	0.455	0.00209944	0.00461416
1	5120248	rs42317521	1133.93	0.00868381	0.00412481	0.475	0.00196071	0.00412781
1	5120248	rs42317521	1137.66	0.0109527	0.00558589	0.51	0.00198422	0.00389063
1	5120248	rs42317521	1141.39	0.0168343	0.00892217	0.53	0.00131013	0.00247194
1	5120248	rs42317521	1145.12	0.0246879	0.0132574	0.537	0.000923769	0.00172024
1	5120248	rs42317521	1148.85	0.0317023	0.0170558	0.538	0.00113531	0.00211025
1	5120248	rs42317521	1152.58	0.0381101	0.0205032	0.538	0.000892356	0.00165866
1	5120248	rs42317521	1156.31	0.0440965	0.0236357	0.536	0.000826304	0.00154161
1	5120248	rs42317521	1160.04	0.0478531	0.0256492	0.536	0.000756818	0.00141197
1	5120248	rs42317521	1163.77	0.0486088	0.0261029	0.537	0.000688618	0.00128234
1	5120248	rs42317521	1167.5	0.045729	0.0246022	0.538	0.000800121	0.00148721
1	5120248	rs42317521	1171.23	0.0397588	0.0214698	0.54	0.000811457	0.0015027
1	5120248	rs42317521	1174.96	0.0318835	0.017249	0.541	0.000584022	0.00107952
1	5120248	rs42317521	1178.69	0.023967	0.0129661	0.541	0.000555721	0.00102721
1	5120248	rs42317521	1182.42	0.0173676	0.00943058	0.543	0.000707621	0.00130317
1	5120248	rs42317521	1186.15	0.0124812	0.0067898	0.544	0.000702311	0.00129101
1	5120248	rs42317521	1189.88	0.00900666	0.00491764	0.546	0.000784107	0.00143609
1	5120248	rs42317521	1193.61	0.0066627	0.00365782	0.549	0.000882575	0.0016076
1	5120248	rs42317521	1197.34	0.00510466	0.00281267	0.551	0.00101605	0.00184402
1	5120248	rs42317521	1201.07	0.0041235	0.00228029	0.553	0.000937869	0.00169597
1	5120248	rs42317521	1204.8	0.00351585	0.0019513	0.555	0.000949127	0.00171014
1	5120248	rs42317521	1208.53	0.00320611	0.00177618	0.554	0.000872115	0.00157422
1	5120248	rs42317521	1212.26	0.003143	0.00173808	0.553	0.00102943	0.00186154
1	5120248	rs42317521	1215.99	0.00329466	0.00182195	0.553	0.00111151	0.00200997
1	5120248	rs42317521	1219.72	0.00374659	0.00207186	0.553	0.00128123	0.00231686
1	5120248	rs42317521	1223.45	0.00442017	0.00245319	0.555	0.00103678	0.00186807
1	5120248	rs42317521	1227.18	0.00533236	0.00297012	0.557	0.000887514	0.00159338
1	5120248	rs42317521	1230.91	0.00616752	0.00344765	0.559	0.000853629	0.00152706
1	5120248	rs42317521	1234.64	0.00687043	0.00384057	0.559	0.000775543	0.00138738
1	5120248	rs42317521	1238.37	0.00726017	0.00403665	0.556	0.000595364	0.0010708
1	5120248	rs42317521	1242.1	0.00730351	0.00403154	0.552	0.00058098	0.0010525
1	5120248	rs42317521	1245.83	0.00672666	0.00367948	0.547	0.00059832	0.00109382
1	5120248	rs42317521	1249.56	0.00582315	0.00312703	0.537	0.000530059	0.000987075
1	5120248	rs42317521	1253.29	0.00478678	0.00251784	0.526	0.00056007	0.00106477
1	5120248	rs42317521	1257.02	0.00394543	0.00202006	0.512	0.000555524	0.00108501
1	5120248	rs42317521	1260.75	0.00324306	0.00162153	0.5	0.000724524	0.00144905
1	5120248	rs42317521	1264.48	0.00271465	0.00130032	0.479	0.000607085	0.0012674
1	5120248	rs42317521	1268.21	0.00230147	0.00105868	0.46	0.000464453	0.00100968
1	5120248	rs42317521	1271.94	0.00204301	0.000896883	0.439	0.000478399	0.00108975
1	5120248	rs42317521	1275.67	0.00183215	0.000784161	0.428	0.000502333	0.00117367
1	5120248	rs42317521	1279.4	0.00173359	0.000724642	0.418	0.00035498	0.000849235
1	5120248	rs42317521	1283.13	0.00166503	0.000679332	0.408	0.000380324	0.000932167
1	5120248	rs42317521	1286.86	0.00160894	0.000632313	0.393	0.000335267	0.000853095
1	5120248	rs42317521	1290.59	0.00154075	0.000590108	0.383	0.000270061	0.00070512
1	5120248	rs42317521	1294.32	0.00154938	0.000576368	0.372	0.000204057	0.000548541
1	5120248	rs42317521	1298.05	0.00158657	0.00058227	0.367	0.000171402	0.000467036
1	5120248	rs42317521	1301.78	0.00163326	0.000601039	0.368	0.000150449	0.000408829
1	5120248	rs42317521	1305.51	0.00176109	0.000644558	0.366	0.000140221	0.000383118
1	5120248	rs42317521	1309.24	0.00191756	0.000694157	0.362	9.72064e-05	0.000268526
1	5120248	rs42317521	1312.97	0.00202917	0.00073456	0.362	0.000119927	0.00033129
1	5120248	rs42317521	1316.7	0.00209398	0.00076221	0.364	0.000118251	0.000324866
1	5120248	rs42317521	1320.43	0.00217881	0.000797445	0.366	0.000103313	0.000282277
1	5120248	rs42317521	1324.16	0.00229253	0.000850528	0.371	7.70187e-05	0.000207598
1	5120248	rs42317521	1327.89	0.00238777	0.000904964	0.379	6.47638e-05	0.000170881
1	5120248	rs42317521	1331.62	0.00243891	0.000934101	0.383	6.10885e-05	0.0001595
1	5120248	rs42317521	1335.35	0.00239154	0.000925525	0.387	8.55472e-05	0.000221052
1	5120248	rs42317521	1339.08	0.00227244	0.00087716	0.386	0.000179369	0.000464687
1	5120248	rs42317521	1342.81	0.00214189	0.000818202	0.382	0.00012834	0.000335969
1	5120248	rs42317521	1346.54	0.00211606	0.000814685	0.385	0.000150226	0.000390196
1	5120248	rs42317521	1350.27	0.00210647	0.000823632	0.391	0.000194821	0.000498262
1	5120248	rs42317521	1354	0.00217394	0.000858708	0.395	0.000205166	0.000519407
1	5120248	rs42317521	1357.73	0.00225255	0.00091003	0.404	0.000238671	0.000590769
1	5120248	rs42317521	1361.46	0.00240619	0.00099135	0.412	0.000265048	0.00064332
1	5120248	rs42317521	1365.19	0.00282452	0.0011976	0.424	0.000198969	0.000469267
1	5120248	rs42317521	1368.92	0.00318683	0.00136715	0.429	0.000234674	0.000547025
1	5120248	rs42317521	1372.65	0.0035136	0.00154247	0.439	0.000197586	0.000450081
1	5120248	rs42317521	1376.38	0.00393697	0.00177951	0.452	0.000271716	0.000601141
1	5120248	rs42317521	1380.11	0.00437588	0.00198227	0.453	0.000258935	0.0005716
1	5120248	rs42317521	1383.84	0.00534743	0.00248121	0.464	0.000171104	0.000368759
1	5120248	rs42317521	1387.57	0.00695546	0.00335949	0.483	7.6043e-05	0.000157439
1	5120248	rs42317521	1391.3	0.00792535	0.00378039	0.477	0.000122118	0.000256013
1	5120248	rs42317521	1395.03	0.00846467	0.00396993	0.469	0.000109528	0.000233536
1	5120248	rs42317521	1398.76	0.00859909	0.00391258	0.455	9.77069e-05	0.00021474
1	5120248	rs42317521	1402.49	0.00853072	0.00387295	0.454	8.29235e-05	0.000182651
1	5120248	rs42317521	1406.22	0.00787863	0.00352963	0.448	9.02814e-05	0.000201521
1	5120248	rs42317521	1409.95	0.00743217	0.00338164	0.455	7.09534e-05	0.000155942
1	5120248	rs42317521	1413.68	0.00676994	0.0031074	0.459	7.77913e-05	0.00016948
1	5120248	rs42317521	1417.41	0.00621056	0.00283823	0.457	8.07269e-05	0.000176645
1	5120248	rs42317521	1421.14	0.00607519	0.00278851	0.459	6.63956e-05	0.000144653
1	5120248	rs42317521	1424.87	0.00584174	0.00263463	0.451	5.49561e-05	0.000121854
1	5120248	rs42317521	1428.6	0.0052072	0.00225993	0.434	4.35321e-05	0.000100304
1	5120248	rs42317521	1432.33	0.0047112	0.00195986	0.416	6.84112e-05	0.00016445
1	5120248	rs42317521	1436.06	0.0047716	0.00198022	0.415	0.000106128	0.00025573
1	5120248	rs42317521	1439.79	0.00539517	0.00230374	0.427	8.65999e-05	0.00020281
1	5120248	rs42317521	1443.52	0.006214	0.00277144	0.446	0.000134517	0.000301607
1	5120248	rs42317521	1447.25	0.00716387	0.00332403	0.464	0.000147646	0.000318203
1	5120248	rs42317521	1450.98	0.00867238	0.00424946	0.49	0.000120235	0.000245377
1	5120248	rs42317521	1454.71	0.0108324	0.00561118	0.518	0.000155215	0.000299644
1	5120248	rs42317521	1458.44	0.011607	0.00615173	0.53	0.000227251	0.000428776
1	5120248	rs42317521	1462.17	0.011348	0.00607118	0.535	0.000318816	0.000595918
1	5120248	rs42317521	1465.9	0.00947113	0.00505758	0.534	0.000256512	0.00048036
1	5120248	rs42317521	1469.63	0.00471585	0.00229662	0.487	0.000268301	0.000550927
1	5120248	rs42317521	1473.36	0.00277952	0.000925581	0.333	5.17397e-05	0.000155374
1	5120248	rs42317521	1477.09	0.00446109	0.00169075	0.379	2.09341e-09	5.52351e-09
1	5120248	rs42317521	1480.82	0.00583034	0.0024604	0.422	2.69363e-05	6.38302e-05
1	5120248	rs42317521	1484.55	0.00679056	0.00291994	0.43	3.93395e-05	9.14873e-05
1	5120248	rs42317521	1488.28	0.00730405	0.00311152	0.426	2.35023e-05	5.51697e-05
1	5120248	rs42317521	1492.01	0.0076434	0.00314908	0.412	1.2436e-05	3.01846e-05
1	5120248	rs42317521	1495.74	0.0080996	0.00316694	0.391	2.4034e-05	6.14679e-05
1	5120248	rs42317521	1499.47	0.00895338	0.00329484	0.368	3.74645e-05	0.000101806
1	5120248	rs42317521	1503.2	0.00994399	0.00352017	0.354	2.42235e-05	6.84279e-05
1	5120248	rs42317521	1506.93	0.0119281	0.00413906	0.347	1.74535e-05	5.02982e-05
1	5120248	rs42317521	1510.66	0.0151507	0.00530274	0.35	5.34277e-06	1.52651e-05
1	5120248	rs42317521	1514.39	0.0199527	0.00722286	0.362	2.32588e-06	6.42509e-06
1	5120248	rs42317521	1518.12	0.0247288	0.00919913	0.372	2.25562e-06	6.0635e-06
1	5120248	rs42317521	1521.85	0.0285644	0.0107974	0.378	1.39454e-06	3.68925e-06
1	5120248	rs42317521	1525.58	0.0334305	0.0129042	0.386	5.50272e-06	1.42557e-05
1	5120248	rs42317521	1529.31	0.0387408	0.0151476	0.391	4.30174e-06	1.10019e-05
1	5120248	rs42317521	1533.04	0.0452302	0.0179112	0.396	2.42195e-06	6.11602e-06
1	5120248	rs42317521	1536.77	0.0506066	0.0201414	0.398	1.98018e-07	4.97533e-07
1	5120248	rs42317521	1540.5	0.0556864	0.0223302	0.401	1.22982e-07	3.06688e-07
1	5120248	rs42317521	1544.23	0.059316	0.0237857	0.401	3.08182e-07	7.68534e-07
1	5120248	rs42317521	1547.96	0.0606612	0.0242645	0.4	9.69238e-08	2.42309e-07
1	5120248	rs42317521	1551.69	0.0592805	0.0235936	0.398	2.20556e-09	5.54161e-09
1	5120248	rs42317521	1555.42	0.0552858	0.0218379	0.395	5.45068e-09	1.37992e-08
1	5120248	rs42317521	1559.15	0.0499964	0.0196486	0.393	8.21031e-10	2.08914e-09
1	5120248	rs42317521	1562.88	0.0440802	0.0171031	0.388	1.13792e-07	2.93278e-07
1	5120248	rs42317521	1566.61	0.0387975	0.0152086	0.392	6.27645e-08	1.60113e-07
1	5120248	rs42317521	1570.34	0.0346584	0.0137941	0.398	2.54409e-06	6.39217e-06
1	5120248	rs42317521	1574.07	0.0321318	0.0134632	0.419	1.02715e-06	2.45144e-06
1	5120248	rs42317521	1577.8	0.0314473	0.0140255	0.446	3.52491e-06	7.9034e-06
1	5120248	rs42317521	1581.53	0.0328209	0.0155243	0.473	9.42616e-06	1.99285e-05
1	5120248	rs42317521	1585.26	0.0353902	0.017412	0.492	1.39669e-05	2.8388e-05
1	5120248	rs42317521	1588.99	0.039029	0.0197096	0.505	2.21274e-05	4.38167e-05
1	5120248	rs42317521	1592.72	0.0434421	0.0222858	0.513	3.59869e-05	7.01499e-05
1	5120248	rs42317521	1596.45	0.0483261	0.0248396	0.514	4.45471e-05	8.66676e-05
1	5120248	rs42317521	1600.18	0.0534493	0.027366	0.512	4.58832e-05	8.96156e-05
1	5120248	rs42317521	1603.91	0.0582403	0.0294113	0.505	6.25602e-05	0.000123882
1	5120248	rs42317521	1607.64	0.0626695	0.0311468	0.497	0.000101907	0.000205045
1	5120248	rs42317521	1611.37	0.066092	0.032319	0.489	9.00066e-05	0.000184063
1	5120248	rs42317521	1615.1	0.0673184	0.0321782	0.478	8.63395e-05	0.000180627
1	5120248	rs42317521	1618.83	0.0660117	0.0308935	0.468	0.000135671	0.000289896
1	5120248	rs42317521	1622.56	0.0617681	0.0281663	0.456	0.000131366	0.000288083
1	5120248	rs42317521	1626.29	0.0548118	0.0243913	0.445	0.00022936	0.000515416
1	5120248	rs42317521	1630.02	0.0468539	0.0203346	0.434	0.000197037	0.000454002
1	5120248	rs42317521	1633.75	0.0392799	0.0164976	0.42	0.000174158	0.000414662
1	5120248	rs42317521	1637.48	0.0335172	0.0135074	0.403	0.000138305	0.000343187
1	5120248	rs42317521	1641.21	0.0306771	0.0118107	0.385	0.000139029	0.000361113
1	5120248	rs42317521	1644.94	0.0286817	0.0106409	0.371	0.000142516	0.00038414
1	5120248	rs42317521	1648.67	0.0273257	0.00991923	0.363	0.000141186	0.000388943
1	5120248	rs42317521	1652.4	0.0274295	0.00987463	0.36	0.000154037	0.000427882
1	5120248	rs42317521	1656.13	0.030605	0.0110484	0.361	0.000205983	0.00057059
1	5120248	rs42317521	1659.86	0.0343533	0.0125046	0.364	0.000190439	0.000523184
1	5120248	rs42317521	1663.59	0.0372495	0.0137451	0.369	0.000150846	0.000408797
1	5120248	rs42317521	1667.32	0.040067	0.0149851	0.374	0.000149911	0.000400831
1	5120248	rs42317521	1671.05	0.041788	0.0157958	0.378	0.000146727	0.000388167
1	5120248	rs42317521	1674.78	0.0422747	0.016318	0.386	0.000162651	0.000421376
1	5120248	rs42317521	1678.51	0.0412649	0.0163409	0.396	0.000176655	0.000446098
1	5120248	rs42317521	1682.24	0.038853	0.0160074	0.412	0.000193004	0.000468456
1	5120248	rs42317521	1685.97	0.0356634	0.0154422	0.433	0.000148323	0.000342547
1	5120248	rs42317521	1689.7	0.0332795	0.0152087	0.457	0.000161031	0.000352366
1	5120248	rs42317521	1693.43	0.0305223	0.0146812	0.481	0.000189048	0.000393032
1	5120248	rs42317521	1697.16	0.0273773	0.0135791	0.496	0.000164197	0.000331042
1	5120248	rs42317521	1700.89	0.0235938	0.0121272	0.514	0.000129279	0.000251516
1	5120248	rs42317521	1704.62	0.0200189	0.01057	0.528	0.000136741	0.000258979
1	5120248	rs42317521	1708.35	0.0161186	0.00857511	0.532	0.000115772	0.000217617
1	5120248	rs42317521	1712.08	0.0123171	0.006565	0.533	0.000117137	0.00021977
1	5120248	rs42317521	1715.81	0.00854872	0.00451373	0.528	0.000190508	0.00036081
1	5120248	rs42317521	1719.54	0.0047768	0.00236929	0.496	6.82322e-05	0.000137565
1	5120248	rs42317521	1723.27	0.00200126	0.000766484	0.383	4.30285e-06	1.12346e-05
1	5120248	rs42317521	1727	0.00222636	0.000494252	0.222	0.000208357	0.000938546
1	5120248	rs42317521	1730.73	0.0106752	0.00480386	0.45	0.00027557	0.000612378
1	5120248	rs42317521	1734.46	0.0442378	0.0221189	0.5	0.00014836	0.000296719
1	5120248	rs42317521	1738.19	0.12148	0.0625622	0.515	0.000166542	0.000323383
1	5120248	rs42317521	1741.92	0.237545	0.123761	0.521	0.000148878	0.000285754
1	5120248	rs42317521	1745.65	0.328287	0.171366	0.522	0.000150349	0.000288024
1	5120248	rs42317521	1749.38	0.291771	0.152013	0.521	0.00015622	0.000299846
1	5120248	rs42317521	1753.11	0.163743	0.0851462	0.52	0.000155936	0.000299877
1	5120248	rs42317521	1756.84	0.0613513	0.03178	0.518	0.000155562	0.000300313
1	5120248	rs42317521	1760.57	0.0157365	0.00804137	0.511	0.000254604	0.000498248
1	5120248	rs42317521	1764.3	0.00274913	0.00132233	0.481	0.000259476	0.000539452
1	5120248	rs42317521	1768.03	0.000348778	0.000111609	0.32	0.00054843	0.00171384
1	5120248	rs42317521	1771.76	0.000351217	0.000135921	0.387	0.000102088	0.000263793
1	5120248	rs42317521	1775.49	0.00072103	0.000351142	0.487	1.15884e-05	2.37955e-05
1	5120248	rs42317521	1779.22	0.00104604	0.000532433	0.509	4.82548e-08	9.48032e-08
1	5120248	rs42317521	1782.95	0.00128664	0.000665191	0.517	5.91791e-06	1.14466e-05
1	5120248	rs42317521	1786.68	0.00150261	0.000766331	0.51	3.03409e-06	5.9492e-06
1	5120248	rs42317521	1790.41	0.00165328	0.000834907	0.505	2.66783e-06	5.28283e-06
1	5120248	rs42317521	1794.14	0.00173897	0.000885136	0.509	3.01512e-06	5.92362e-06
1	5120248	rs42317521	1797.87	0.00178214	0.000919587	0.516	1.31879e-05	2.5558e-05
1	5120248	rs42317521	1801.6	0.00182174	0.000941842	0.517	1.54298e-05	2.98449e-05
1	5120248	rs42317521	1805.33	0.00187	0.000966791	0.517	1.98315e-05	3.83587e-05
1	5120248	rs42317521	1809.06	0.00190021	0.000988108	0.52	1.80248e-05	3.46631e-05
1	5120248	rs42317521	1812.79	0.00190374	0.000991847	0.521	2.79787e-05	5.37018e-05
1	5120248	rs42317521	1816.52	0.0019243	0.00100256	0.521	3.2063e-05	6.15412e-05
1	5120248	rs42317521	1820.25	0.00193221	0.00100668	0.521	3.2727e-05	6.28157e-05
1	5120248	rs42317521	1823.98	0.00195569	0.00101696	0.52	2.21333e-05	4.25641e-05
1	5120248	rs42317521	1827.71	0.00196039	0.00102332	0.522	2.78344e-05	5.33225e-05
1	5120248	rs42317521	1831.44	0.00195765	0.00102581	0.524	2.25899e-05	4.31105e-05
1	5120248	rs42317521	1835.17	0.00195659	0.00102329	0.523	3.51013e-05	6.71152e-05
1	5120248	rs42317521	1838.9	0.00196042	0.00102138	0.521	2.57684e-05	4.94595e-05
1	5120248	rs42317521	1842.63	0.00194346	0.00101449	0.522	3.94071e-05	7.54924e-05
1	5120248	rs42317521	1846.36	0.00194549	0.00101944	0.524	3.03573e-05	5.79337e-05
1	5120248	rs42317521	1850.09	0.00194201	0.00101567	0.523	2.6639e-05	5.0935e-05
1	5120248	rs42317521	1853.82	0.00198833	0.00101802	0.512	1.12138e-05	2.19019e-05
1	5120248	rs42317521	1857.55	0.00213341	0.0010155	0.476	4.79486e-06	1.00732e-05
1	5120248	rs42317521	1861.28	0.00205512	0.00101318	0.493	6.41252e-06	1.30071e-05
1	5120248	rs42317521	1865.01	0.00198128	0.00100847	0.509	1.84172e-05	3.61832e-05
1	5120248	rs42317521	1868.74	0.00200276	0.0010114	0.505	1.74998e-05	3.46532e-05
1	5120248	rs42317521	1872.47	0.00195765	0.00101798	0.52	2.63731e-05	5.07175e-05
1	5120248	rs42317521	1876.2	0.00194201	0.00103121	0.531	3.85707e-05	7.26378e-05
1	5120248	rs42317521	1879.93	0.00195108	0.00103797	0.532	6.09395e-05	0.000114548
1	5120248	rs42317521	1883.66	0.00197782	0.00104429	0.528	8.94633e-05	0.000169438
1	5120248	rs42317521	1887.39	0.00198232	0.00104667	0.528	7.84189e-05	0.000148521
1	5120248	rs42317521	1891.12	0.00198328	0.00105114	0.53	6.35518e-05	0.000119909
1	5120248	rs42317521	1894.85	0.00201782	0.00106944	0.53	8.60654e-05	0.000162387
1	5120248	rs42317521	1898.58	0.00204321	0.00108495	0.531	9.82317e-05	0.000184994
1	5120248	rs42317521	1902.31	0.00209161	0.00110646	0.529	5.70077e-05	0.000107765
1	5120248	rs42317521	1906.04	0.00214145	0.0011264	0.526	6.86669e-05	0.000130545
1	5120248	rs42317521	1909.77	0.00217793	0.00114559	0.526	5.08918e-05	9.67524e-05
1	5120248	rs42317521	1913.5	0.00220659	0.00116067	0.526	4.63252e-05	8.80706e-05
1	5120248	rs42317521	1917.24	0.0023052	0.00119179	0.517	5.50284e-05	0.000106438
1	5120248	rs42317521	1920.97	0.00233873	0.00121614	0.52	5.74789e-05	0.000110536
1	5120248	rs42317521	1924.7	0.00236286	0.0012405	0.525	5.35092e-05	0.000101922
1	5120248	rs42317521	1928.43	0.00241952	0.00126541	0.523	6.56077e-05	0.000125445
1	5120248	rs42317521	1932.16	0.00247527	0.00129704	0.524	4.44558e-05	8.48394e-05
1	5120248	rs42317521	1935.89	0.00254463	0.00133339	0.524	5.36305e-05	0.000102348
1	5120248	rs42317521	1939.62	0.00258226	0.00136601	0.529	6.0274e-05	0.000113939
1	5120248	rs42317521	1943.35	0.00262806	0.00140076	0.533	6.40916e-05	0.000120247
1	5120248	rs42317521	1947.08	0.00268537	0.00143399	0.534	6.48347e-05	0.000121413
1	5120248	rs42317521	1950.81	0.00275769	0.00147261	0.534	7.48681e-05	0.000140202
1	5120248	rs42317521	1954.54	0.00283478	0.00151661	0.535	7.56958e-05	0.000141487
1	5120248	rs42317521	1958.27	0.00292595	0.00156538	0.535	8.08509e-05	0.000151123
1	5120248	rs42317521	1962	0.00299958	0.00161078	0.537	8.08113e-05	0.000150487
1	5120248	rs42317521	1965.73	0.00308744	0.00166104	0.538	8.49605e-05	0.000157919
1	5120248	rs42317521	1969.46	0.00317681	0.0017123	0.539	8.75533e-05	0.000162437
1	5120248	rs42317521	1973.19	0.0032774	0.00176324	0.538	8.74591e-05	0.000162563
1	5120248	rs42317521	1976.92	0.00337799	0.00181736	0.538	9.27112e-05	0.000172326
1	5120248	rs42317521	1980.65	0.00348203	0.00187333	0.538	9.00729e-05	0.000167422
1	5120248	rs42317521	1984.38	0.00358303	0.00192767	0.538	7.7835e-05	0.000144675
1	5120248	rs42317521	1988.11	0.00371472	0.00199109	0.536	6.3077e-05	0.000117681
1	5120248	rs42317521	1991.84	0.0038378	0.00204555	0.533	6.30879e-05	0.000118364
1	5120248	rs42317521	1995.57	0.0039355	0.00210549	0.535	7.89517e-05	0.000147573
1	5120248	rs42317521	1999.3	0.00404657	0.00216492	0.535	7.36365e-05	0.000137638
1	5120248	rs42317521	2003.03	0.00415675	0.00222386	0.535	7.15896e-05	0.000133812
1	5120248	rs42317521	2006.76	0.00425222	0.00228344	0.537	7.11784e-05	0.000132548
1	5120248	rs42317521	2010.49	0.00436304	0.00234295	0.537	6.34087e-05	0.000118079
1	5120248	rs42317521	2014.22	0.00447585	0.00240353	0.537	5.55093e-05	0.000103369
1	5120248	rs42317521	2017.95	0.00456019	0.00244882	0.537	6.17696e-05	0.000115027
1	5120248	rs42317521	2021.68	0.00465917	0.00250663	0.538	7.37127e-05	0.000137013
1	5120248	rs42317521	2025.41	0.00477073	0.00257142	0.539	6.48665e-05	0.000120346
1	5120248	rs42317521	2029.14	0.00488918	0.00263527	0.539	7.2266e-05	0.000134074
1	5120248	rs42317521	2032.87	0.00503845	0.00272076	0.54	6.97268e-05	0.000129124
1	5120248	rs42317521	2036.6	0.00516339	0.00277791	0.538	7.46385e-05	0.000138733
1	5120248	rs42317521	2040.33	0.00528375	0.00284266	0.538	6.59371e-05	0.00012256
1	5120248	rs42317521	2044.06	0.00542024	0.00291609	0.538	6.76765e-05	0.000125793
1	5120248	rs42317521	2047.79	0.00548768	0.00293591	0.535	5.70764e-05	0.000106685
1	5120248	rs42317521	2051.52	0.00563289	0.00301359	0.535	6.91239e-05	0.000129204
1	5120248	rs42317521	2055.25	0.00577508	0.00309544	0.536	5.8513e-05	0.000109166
1	5120248	rs42317521	2058.98	0.00588761	0.00314987	0.535	8.46539e-05	0.000158232
1	5120248	rs42317521	2062.71	0.0060153	0.00321818	0.535	9.4853e-05	0.000177295
1	5120248	rs42317521	2066.44	0.00614827	0.00328932	0.535	7.96281e-05	0.000148837
1	5120248	rs42317521	2070.17	0.00626881	0.00334128	0.533	9.33865e-05	0.000175209
1	5120248	rs42317521	2073.9	0.00638694	0.00339785	0.532	8.4896e-05	0.000159579
1	5120248	rs42317521	2077.63	0.00649057	0.00345298	0.532	8.43987e-05	0.000158644
1	5120248	rs42317521	2081.36	0.00660619	0.0035277	0.534	9.72466e-05	0.00018211
1	5120248	rs42317521	2085.09	0.00678399	0.00362265	0.534	0.000127158	0.000238123
1	5120248	rs42317521	2088.82	0.00689834	0.00366302	0.531	0.000129802	0.000244448
1	5120248	rs42317521	2092.55	0.00693358	0.00368173	0.531	0.000137199	0.000258379
1	5120248	rs42317521	2096.28	0.00701455	0.00372473	0.531	0.00010965	0.000206497
1	5120248	rs42317521	2100.01	0.00704276	0.00374675	0.532	0.00010912	0.000205113
1	5120248	rs42317521	2103.74	0.00705891	0.0037624	0.533	0.000106631	0.000200059
1	5120248	rs42317521	2107.47	0.00709578	0.00378205	0.533	0.000136383	0.000255878
1	5120248	rs42317521	2111.2	0.007109	0.00378909	0.533	0.000150611	0.000282572
1	5120248	rs42317521	2114.93	0.00707267	0.00376266	0.532	0.00013996	0.000263082
1	5120248	rs42317521	2118.66	0.00705465	0.00374602	0.531	0.000142537	0.000268432
1	5120248	rs42317521	2122.39	0.00704711	0.00374202	0.531	0.000133854	0.000252079
1	5120248	rs42317521	2126.12	0.00699216	0.00370585	0.53	0.000102042	0.000192531
1	5120248	rs42317521	2129.85	0.00696152	0.00368265	0.529	0.000111125	0.000210065
1	5120248	rs42317521	2133.58	0.00690644	0.0036535	0.529	0.000114217	0.000215911
1	5120248	rs42317521	2137.31	0.00683017	0.00361316	0.529	0.000100906	0.000190749
1	5120248	rs42317521	2141.04	0.00673553	0.00354962	0.527	0.000113164	0.000214732
1	5120248	rs42317521	2144.77	0.00670302	0.00351238	0.524	5.89598e-05	0.000112519
1	5120248	rs42317521	2148.5	0.00657563	0.00344563	0.524	4.28034e-05	8.16858e-05
1	5120248	rs42317521	2152.23	0.0065025	0.00339431	0.522	4.68338e-05	8.972e-05
1	5120248	rs42317521	2155.96	0.00643292	0.00335155	0.521	4.52835e-05	8.69165e-05
1	5120248	rs42317521	2159.69	0.00626211	0.00326882	0.522	5.09652e-05	9.76344e-05
1	5120248	rs42317521	2163.42	0.00612419	0.00318458	0.52	5.3341e-05	0.000102579
1	5120248	rs42317521	2167.15	0.00605795	0.00313802	0.518	4.53857e-05	8.76171e-05
1	5120248	rs42317521	2170.88	0.00591005	0.0030555	0.517	4.56774e-05	8.83509e-05
1	5120248	rs42317521	2174.61	0.00575918	0.00298326	0.518	3.28243e-05	6.33673e-05
1	5120248	rs42317521	2178.34	0.00570073	0.00293588	0.515	4.67527e-05	9.07819e-05
1	5120248	rs42317521	2182.07	0.00559218	0.00287438	0.514	4.96254e-05	9.65475e-05
1	5120248	rs42317521	2185.8	0.00550278	0.00282292	0.513	3.12374e-05	6.08915e-05
1	5120248	rs42317521	2189.53	0.00538922	0.00276467	0.513	3.69611e-05	7.20489e-05
1	5120248	rs42317521	2193.26	0.0051759	0.00266041	0.514	5.64638e-05	0.000109852
1	5120248	rs42317521	2196.99	0.0050544	0.00259291	0.513	4.03262e-05	7.86085e-05
1	5120248	rs42317521	2200.72	0.00486247	0.00248958	0.512	4.09174e-05	7.99167e-05
1	5120248	rs42317521	2204.45	0.004652	0.00236787	0.509	2.19586e-05	4.31406e-05
1	5120248	rs42317521	2208.18	0.0044654	0.00228629	0.512	2.04805e-05	4.0001e-05
1	5120248	rs42317521	2211.91	0.00433481	0.00219775	0.507	1.59989e-05	3.1556e-05
1	5120248	rs42317521	2215.64	0.00421075	0.00213064	0.506	2.59487e-05	5.1282e-05
1	5120248	rs42317521	2219.37	0.00412829	0.00209717	0.508	1.12733e-05	2.21915e-05
1	5120248	rs42317521	2223.1	0.0040693	0.00205093	0.504	1.03846e-05	2.06045e-05
1	5120248	rs42317521	2226.83	0.00401109	0.00198549	0.495	7.6814e-06	1.5518e-05
1	5120248	rs42317521	2230.56	0.00393741	0.00192539	0.489	5.37468e-06	1.09912e-05
1	5120248	rs42317521	2234.29	0.00386327	0.00185437	0.48	5.09027e-07	1.06047e-06
1	5120248	rs42317521	2238.02	0.00373061	0.00178696	0.479	1.82284e-07	3.80552e-07
1	5120248	rs42317521	2241.75	0.00358019	0.00174355	0.487	2.58751e-08	5.31316e-08
1	5120248	rs42317521	2245.48	0.00346582	0.00169825	0.49	3.60235e-07	7.35174e-07
1	5120248	rs42317521	2249.21	0.00339193	0.00165526	0.488	6.00979e-08	1.23151e-07
1	5120248	rs42317521	2252.94	0.00324955	0.00161178	0.496	5.72542e-08	1.15432e-07
1	5120248	rs42317521	2256.67	0.00314264	0.00157132	0.5	3.43704e-07	6.87409e-07
1	5120248	rs42317521	2260.4	0.00306635	0.00153318	0.5	6.96364e-07	1.39273e-06
1	5120248	rs42317521	2264.13	0.00296866	0.00149324	0.503	8.37662e-06	1.66533e-05
1	5120248	rs42317521	2267.86	0.00285958	0.00142979	0.5	7.69476e-06	1.53895e-05
1	5120248	rs42317521	2271.59	0.00272867	0.00136434	0.5	4.93667e-06	9.87333e-06
1	5120248	rs42317521	2275.32	0.00264664	0.00132332	0.5	4.47654e-06	8.95308e-06
1	5120248	rs42317521	2279.05	0.00260609	0.00128741	0.494	6.2191e-06	1.25893e-05
1	5120248	rs42317521	2282.78	0.00257089	0.0012546	0.488	1.33612e-05	2.73795e-05
1	5120248	rs42317521	2286.51	0.00249921	0.00121462	0.486	2.30342e-05	4.73956e-05
1	5120248	rs42317521	2290.24	0.00239374	0.00115857	0.484	2.78314e-05	5.75028e-05
1	5120248	rs42317521	2293.97	0.00231225	0.00110526	0.478	2.20738e-06	4.61796e-06
1	5120248	rs42317521	2297.7	0.00221611	0.0010593	0.478	1.08523e-06	2.27036e-06
1	5120248	rs42317521	2301.43	0.00205501	0.000998734	0.486	8.98237e-07	1.84822e-06
1	5120248	rs42317521	2305.16	0.00199168	0.000967958	0.486	1.25471e-08	2.5817e-08
1	5120248	rs42317521	2308.89	0.00193432	0.000932344	0.482	1.469e-07	3.04773e-07
1	5120248	rs42317521	2312.62	0.00182207	0.000883703	0.485	1.62478e-08	3.35006e-08
1	5120248	rs42317521	2316.35	0.00176797	0.000848625	0.48	4.58188e-09	9.54559e-09
1	5120248	rs42317521	2320.08	0.00169044	0.000808031	0.478	2.2943e-06	4.79978e-06
1	5120248	rs42317521	2323.81	0.0016493	0.000783417	0.475	6.68855e-06	1.40812e-05
1	5120248	rs42317521	2327.54	0.00157515	0.000754497	0.479	1.92212e-06	4.01279e-06
1	5120248	rs42317521	2331.27	0.00150389	0.000723369	0.481	1.38399e-06	2.87733e-06
1	5120248	rs42317521	2335	0.00143818	0.000687448	0.478	1.34316e-06	2.80996e-06
1	5120248	rs42317521	2338.73	0.00137323	0.000655032	0.477	2.0593e-05	4.31718e-05
1	5120248	rs42317521	2342.46	0.00143252	0.000684745	0.478	1.74022e-05	3.64062e-05
1	5120248	rs42317521	2346.19	0.00138213	0.000650983	0.471	1.53559e-05	3.26027e-05
1	5120248	rs42317521	2349.92	0.00131543	0.000612988	0.466	1.42119e-05	3.04977e-05
1	5120248	rs42317521	2353.65	0.00133215	0.000610127	0.458	4.54658e-07	9.92703e-07
1	5120248	rs42317521	2357.38	0.00120767	0.000562774	0.466	8.39234e-06	1.80093e-05
1	5120248	rs42317521	2361.11	0.00120326	0.000537855	0.447	1.89593e-06	4.24145e-06
1	5120248	rs42317521	2364.84	0.00126635	0.000514136	0.406	3.36251e-08	8.28205e-08
1	5120248	rs42317521	2368.57	0.00126079	0.000490448	0.389	1.95112e-06	5.01574e-06
1	5120248	rs42317521	2372.3	0.00116716	0.00046803	0.401	9.50324e-06	2.36989e-05
1	5120248	rs42317521	2376.03	0.00111279	0.000449568	0.404	3.44318e-05	8.52272e-05
1	5120248	rs42317521	2379.76	0.00109102	0.000429863	0.394	3.24555e-05	8.23743e-05
1	5120248	rs42317521	2383.49	0.00107147	0.00041466	0.387	0.000138965	0.000359084
1	5120248	rs42317521	2387.22	0.00102795	0.000411181	0.4	8.36737e-05	0.000209184
1	5120248	rs42317521	2390.95	0.000947833	0.000394298	0.416	7.26026e-05	0.000174526
1	5120248	rs42317521	2394.68	0.000920959	0.000385882	0.419	1.91566e-05	4.57198e-05
1	5120248	rs42317521	2398.41	0.000888276	0.000381959	0.43	5.03772e-05	0.000117156
1	5120248	rs42317521	2402.14	0.000858819	0.000365857	0.426	3.94093e-05	9.25101e-05
1	5120248	rs42317521	2405.87	0.000831294	0.000357456	0.43	3.71743e-05	8.64518e-05
1	5120248	rs42317521	2409.6	0.00082999	0.000357726	0.431	1.55336e-05	3.60408e-05
1	5120248	rs42317521	2413.33	0.000809847	0.000349854	0.432	2.56988e-05	5.9488e-05
1	5120248	rs42317521	2417.06	0.00079259	0.000338436	0.427	3.62396e-05	8.48702e-05
1	5120248	rs42317521	2420.79	0.000789875	0.000331747	0.42	6.83041e-05	0.000162629
1	5120248	rs42317521	2424.52	0.000768384	0.000319648	0.416	0.000120976	0.000290807
1	5120248	rs42317521	2428.25	0.000719827	0.000295849	0.411	0.000169578	0.000412599
1	5120248	rs42317521	2431.98	0.000683726	0.00028443	0.416	0.000165929	0.000398867
1	5120248	rs42317521	2435.71	0.000645066	0.000269638	0.418	0.000133709	0.000319878
1	5120248	rs42317521	2439.44	0.000612328	0.000252892	0.413	0.000149744	0.000362577
1	5120248	rs42317521	2443.17	0.000590718	0.000243376	0.412	0.00017687	0.000429295
1	5120248	rs42317521	2446.9	0.000568279	0.000232426	0.409	0.000249731	0.000610589
1	5120248	rs42317521	2450.63	0.000551814	0.000219622	0.398	0.000254845	0.000640315
1	5120248	rs42317521	2454.36	0.000516422	0.000207085	0.401	0.000254772	0.000635341
1	5120248	rs42317521	2458.09	0.000518426	0.000200631	0.387	0.000238879	0.000617259
1	5120248	rs42317521	2461.82	0.000495515	0.000188791	0.381	0.000227035	0.000595893
1	5120248	rs42317521	2465.55	0.000478786	0.000177151	0.37	0.000262626	0.000709799
1	5120248	rs42317521	2469.28	0.000459719	0.000169636	0.369	0.000290663	0.000787704
1	5120248	rs42317521	2473.01	0.000436412	0.00015929	0.365	0.00033055	0.000905617
1	5120248	rs42317521	2476.74	0.000425782	0.000153282	0.36	0.000300843	0.000835675
1	5120248	rs42317521	2480.47	0.0004004	0.000142543	0.356	0.000263307	0.000739626
1	5120248	rs42317521	2484.2	0.000384968	0.000135124	0.351	0.000336611	0.000959004
1	5120248	rs42317521	2487.93	0.000365571	0.00012795	0.35	0.000421138	0.00120325
1	5120248	rs42317521	2491.66	0.000342742	0.000120988	0.353	0.000577074	0.00163477
1	5120248	rs42317521	2495.39	0.000337423	0.000113374	0.336	0.000534899	0.00159196
1	5120248	rs42317521	2499.12	0.000330755	0.000106834	0.323	0.000698681	0.0021631
1	5120248	rs42317521	2502.85	0.000314819	0.000102946	0.327	0.000547761	0.00167511
1	5120248	rs42317521	2506.58	0.000309274	9.7112e-05	0.314	0.000740694	0.0023589
1	5120248	rs42317521	2510.31	0.000309731	9.04415e-05	0.292	0.000662798	0.00226986
1	5120248	rs42317521	2514.04	0.00030811	8.6579e-05	0.281	0.000708614	0.00252176
1	5120248	rs42317521	2517.77	0.000304574	8.16258e-05	0.268	0.000990348	0.00369533
1	5120248	rs42317521	2521.5	0.000293402	7.74581e-05	0.264	0.00126821	0.00480381
1	5120248	rs42317521	2525.23	0.000288876	7.56856e-05	0.262	0.00105271	0.00401799
1	5120248	rs42317521	2528.96	0.000278113	7.25874e-05	0.261	0.000920209	0.0035257
1	5120248	rs42317521	2532.69	0.00026872	7.20169e-05	0.268	0.00124574	0.00464827
1	5120248	rs42317521	2536.42	0.000265077	7.07755e-05	0.267	0.00101796	0.00381258
1	5120248	rs42317521	2540.15	0.000270722	7.14707e-05	0.264	0.00149983	0.00568118
1	5120248	rs42317521	2543.88	0.000245572	6.85145e-05	0.279	0.000897491	0.00321681
1	5120248	rs42317521	2547.61	0.000233051	6.54875e-05	0.281	0.00139105	0.00495036
1	5120248	rs42317521	2551.34	0.000237782	6.39634e-05	0.269	0.00114885	0.00427083
1	5120248	rs42317521	2555.07	0.00023559	6.29025e-05	0.267	0.00120128	0.00449918
1	5120248	rs42317521	2558.8	0.000239427	6.05751e-05	0.253	0.00163844	0.00647603
1	5120248	rs42317521	2562.53	0.000219337	5.81242e-05	0.265	0.00136459	0.00514941
1	5120248	rs42317521	2566.26	0.000227132	5.74645e-05	0.253	0.00158319	0.00625768
1	5120248	rs42317521	2569.99	0.000227559	5.6207e-05	0.247	0.00176236	0.00713505
1	5120248	rs42317521	2573.72	0.000207065	5.36298e-05	0.259	0.0015369	0.00593398
1	5120248	rs42317521	2577.45	0.000211262	5.23929e-05	0.248	0.00151932	0.0061263
1	5120248	rs42317521	2581.18	0.000198424	5.11934e-05	0.258	0.00141777	0.00549523
1	5120248	rs42317521	2584.91	0.000195555	5.04532e-05	0.258	0.00150007	0.00581422
1	5120248	rs42317521	2588.64	0.000191957	5.18284e-05	0.27	0.00133726	0.00495282
1	5120248	rs42317521	2592.37	0.000197956	5.16664e-05	0.261	0.0022542	0.00863679
1	5120248	rs42317521	2596.1	0.00021122	5.38612e-05	0.255	0.00175193	0.00687031
1	5120248	rs42317521	2599.83	0.000221972	5.59369e-05	0.252	0.00180886	0.00717803
1	5120248	rs42317521	2603.56	0.000217048	5.73006e-05	0.264	0.00221957	0.00840745
1	5120248	rs42317521	2607.29	0.000222571	6.16521e-05	0.277	0.00199665	0.00720811
1	5120248	rs42317521	2611.02	0.000213743	6.17719e-05	0.289	0.00204015	0.00705933
1	5120248	rs42317521	2614.75	0.000220661	6.46538e-05	0.293	0.00188371	0.00642904
1	5120248	rs42317521	2618.48	0.000258948	7.17285e-05	0.277	0.00261553	0.00944236
1	5120248	rs42317521	2622.21	0.000261619	7.45614e-05	0.285	0.00257412	0.00903201
1	5120248	rs42317521	2625.94	0.000272651	8.09774e-05	0.297	0.00263745	0.00888029
1	5120248	rs42317521	2629.67	0.000268606	8.3805e-05	0.312	0.00218488	0.00700283
1	5120248	rs42317521	2633.4	0.000270955	8.91441e-05	0.329	0.00189464	0.00575877
1	5120248	rs42317521	2637.13	0.000287826	9.35434e-05	0.325	0.00242439	0.00745965
1	5120248	rs42317521	2640.86	0.000288585	9.78303e-05	0.339	0.00212228	0.00626042
1	5120248	rs42317521	2644.59	0.000307597	0.000104583	0.34	0.00211627	0.00622432
1	5120248	rs42317521	2648.32	0.000326591	0.000111041	0.34	0.00202371	0.00595208
1	5120248	rs42317521	2652.05	0.00033499	0.000115906	0.346	0.00176751	0.00510842
1	5120248	rs42317521	2655.78	0.000349261	0.000122241	0.35	0.0024892	0.00711199
1	5120248	rs42317521	2659.51	0.000358835	0.000125592	0.35	0.00208377	0.00595364
1	5120248	rs42317521	2663.24	0.000366641	0.000131624	0.359	0.0020788	0.00579053
1	5120248	rs42317521	2666.97	0.000414494	0.000146316	0.353	0.00260634	0.0073834
1	5120248	rs42317521	2670.7	0.000447372	0.000159265	0.356	0.00231664	0.00650741
1	5120248	rs42317521	2674.43	0.000460031	0.000165611	0.36	0.00204144	0.00567068
1	5120248	rs42317521	2678.16	0.000477373	0.000171377	0.359	0.00169924	0.00473325
1	5120248	rs42317521	2681.89	0.000474889	0.000169061	0.356	0.00230817	0.00648364
1	5120248	rs42317521	2685.62	0.000457769	0.00016205	0.354	0.00177428	0.0050121
1	5120248	rs42317521	2689.35	0.00046815	0.000165725	0.354	0.00144678	0.00408696
1	5120248	rs42317521	2693.08	0.000503495	0.000176223	0.35	0.00243212	0.00694891
1	5120248	rs42317521	2696.81	0.00053174	0.000182919	0.344	0.00275286	0.0080025
1	5120248	rs42317521	2700.54	0.000535675	0.000189629	0.354	0.00240358	0.00678978
1	5120248	rs42317521	2704.27	0.000552676	0.000198963	0.36	0.00250859	0.0069683
1	5120248	rs42317521	2708	0.000576974	0.000206557	0.358	0.00226117	0.00631612
1	5120248	rs42317521	2711.73	0.00059296	0.000212873	0.359	0.00245552	0.0068399
1	5120248	rs42317521	2715.46	0.000639938	0.000227818	0.356	0.00201719	0.00566628
1	5120248	rs42317521	2719.19	0.000668234	0.00023856	0.357	0.00193745	0.00542702
1	5120248	rs42317521	2722.92	0.000677421	0.000249291	0.368	0.00231857	0.00630046
1	5120248	rs42317521	2726.65	0.000687923	0.000255907	0.372	0.00242521	0.00651939
1	5120248	rs42317521	2730.38	0.000692142	0.000255401	0.369	0.00278387	0.00754436
1	5120248	rs42317521	2734.11	0.000693494	0.000259367	0.374	0.00224129	0.00599274
1	5120248	rs42317521	2737.84	0.000710877	0.00026729	0.376	0.00227376	0.00604724
1	5120248	rs42317521	2741.57	0.000713674	0.000269769	0.378	0.00278449	0.00736637
1	5120248	rs42317521	2745.3	0.000725139	0.000274103	0.378	0.00238367	0.00630599
1	5120248	rs42317521	2749.03	0.000756956	0.000287643	0.38	0.00143084	0.00376536
1	5120248	rs42317521	2752.76	0.000778342	0.00029577	0.38	0.00218782	0.00575743
1	5120248	rs42317521	2756.49	0.000813218	0.000310649	0.382	0.0026529	0.00694477
1	5120248	rs42317521	2760.22	0.000860987	0.000332341	0.386	0.00209141	0.00541817
1	5120248	rs42317521	2763.95	0.000910171	0.000350416	0.385	0.0025036	0.00650286
1	5120248	rs42317521	2767.68	0.000946114	0.000364254	0.385	0.00246219	0.00639531
1	5120248	rs42317521	2771.41	0.000963584	0.000371943	0.386	0.00223422	0.00578812
1	5120248	rs42317521	2775.14	0.000990998	0.000375588	0.379	0.00145555	0.0038405
1	5120248	rs42317521	2778.87	0.00102273	0.000386591	0.378	0.00224437	0.0059375
1	5120248	rs42317521	2782.6	0.00104639	0.000399719	0.382	0.0020089	0.00525889
1	5120248	rs42317521	2786.33	0.00109355	0.000423204	0.387	0.00199148	0.00514593
1	5120248	rs42317521	2790.06	0.00115535	0.000445963	0.386	0.0021535	0.00557901
1	5120248	rs42317521	2793.79	0.00115935	0.000455624	0.393	0.00303896	0.00773273
1	5120248	rs42317521	2797.52	0.00120242	0.000477361	0.397	0.00306035	0.00770869
1	5120248	rs42317521	2801.25	0.001267	0.000511867	0.404	0.00281025	0.00695606
1	5120248	rs42317521	2804.98	0.00134883	0.000548972	0.407	0.00260504	0.0064006
1	5120248	rs42317521	2808.71	0.00142411	0.000600974	0.422	0.00257046	0.00609113
1	5120248	rs42317521	2812.44	0.00158397	0.000676357	0.427	0.00275319	0.00644776
1	5120248	rs42317521	2816.17	0.00174351	0.000777605	0.446	0.00262575	0.00588732
1	5120248	rs42317521	2819.9	0.0019923	0.000920444	0.462	0.00250942	0.00543164
1	5120248	rs42317521	2823.63	0.00241308	0.00117276	0.486	0.00282869	0.00582035
1	5120248	rs42317521	2827.36	0.00309496	0.00154748	0.5	0.00265606	0.00531211
1	5120248	rs42317521	2831.09	0.00433522	0.00225432	0.52	0.00214123	0.00411775
1	5120248	rs42317521	2834.82	0.00712548	0.00379788	0.533	0.000928791	0.00174257
1	5120248	rs42317521	2838.55	0.0139702	0.00758581	0.543	0.000747004	0.0013757
1	5120248	rs42317521	2842.28	0.0320265	0.0174865	0.546	0.000630357	0.0011545
1	5120248	rs42317521	2846.01	0.0823976	0.0449067	0.545	0.000339189	0.000622365
1	5120248	rs42317521	2849.74	0.169408	0.09165	0.541	0.000240645	0.000444815
1	5120248	rs42317521	2853.47	0.242718	0.130339	0.537	0.00032089	0.000597561
1	5120248	rs42317521	2857.2	0.215649	0.116019	0.538	0.000294637	0.000547653
1	5120248	rs42317521	2860.93	0.135548	0.0731958	0.54	0.000329967	0.000611049
1	5120248	rs42317521	2864.66	0.079561	0.0432016	0.543	0.000468386	0.000862589
1	5120248	rs42317521	2868.39	0.0544331	0.0297205	0.546	0.000552058	0.00101109
1	5120248	rs42317521	2872.12	0.0438421	0.0239378	0.546	0.00068759	0.00125932
1	5120248	rs42317521	2875.85	0.0352138	0.0192267	0.546	0.000856795	0.00156922
1	5120248	rs42317521	2879.58	0.0286082	0.0156201	0.546	0.000739365	0.00135415
1	5120248	rs42317521	2883.31	0.0273445	0.0149301	0.546	0.000862409	0.0015795
1	5120248	rs42317521	2887.04	0.0311682	0.017049	0.547	0.000782289	0.00143014
1	5120248	rs42317521	2890.77	0.0398761	0.0217325	0.545	0.00072348	0.00132749
1	5120248	rs42317521	2894.5	0.0532608	0.0290271	0.545	0.000644362	0.00118232
1	5120248	rs42317521	2898.23	0.0712929	0.0388546	0.545	0.000470403	0.000863124
1	5120248	rs42317521	2901.96	0.0960569	0.052351	0.545	0.000446414	0.000819108
1	5120248	rs42317521	2905.69	0.132434	0.0720441	0.544	0.000445546	0.000819019
1	5120248	rs42317521	2909.42	0.190288	0.103136	0.542	0.000297803	0.000549452
1	5120248	rs42317521	2913.15	0.290836	0.157342	0.541	0.000275378	0.000509017
1	5120248	rs42317521	2916.88	0.459558	0.248161	0.54	0.000255381	0.000472927
1	5120248	rs42317521	2920.61	0.674093	0.363336	0.539	0.000247553	0.000459283
1	5120248	rs42317521	2924.34	0.79839	0.429534	0.538	0.000252759	0.000469812
1	5120248	rs42317521	2928.07	0.742595	0.399516	0.538	0.000270484	0.000502758
1	5120248	rs42317521	2931.8	0.578571	0.31185	0.539	0.000286467	0.000531478
1	5120248	rs42317521	2935.53	0.38917	0.210152	0.54	0.000311953	0.000577691
1	5120248	rs42317521	2939.26	0.236464	0.127691	0.54	0.000391122	0.000724301
1	5120248	rs42317521	2942.99	0.144223	0.0780248	0.541	0.000476297	0.000880402
1	5120248	rs42317521	2946.72	0.0982862	0.0534677	0.544	0.000567926	0.00104398
1	5120248	rs42317521	2950.45	0.0793307	0.0432352	0.545	0.000611841	0.00112264
1	5120248	rs42317521	2954.18	0.0720781	0.0393546	0.546	0.000670843	0.00122865
1	5120248	rs42317521	2957.91	0.0622538	0.0341151	0.548	0.000723097	0.00131952
1	5120248	rs42317521	2961.64	0.045524	0.0249472	0.548	0.000953109	0.00173925
1	5120248	rs42317521	2965.37	0.0269144	0.0146145	0.543	0.00106072	0.00195345
1	5120248	rs42317521	2969.1	0.0131284	0.00681363	0.519	0.000993739	0.00191472
1	5120248	rs42317521	2972.83	0.00631215	0.00278366	0.441	0.00186622	0.00423179
1	5120248	rs42317521	2976.56	0.004652	0.00159098	0.342	0.00159853	0.00467407
1	5120248	rs42317521	2980.29	0.00599662	0.00206883	0.345	0.00105629	0.0030617
1	5120248	rs42317521	2984.02	0.00855001	0.00329175	0.385	0.00103521	0.00268885
1	5120248	rs42317521	2987.75	0.0118988	0.00504508	0.424	0.00042213	0.00099559
1	5120248	rs42317521	2991.48	0.0155376	0.0069764	0.449	0.00049886	0.00111105
1	5120248	rs42317521	2995.21	0.0187524	0.00862609	0.46	0.000407075	0.000884946
1	5120248	rs42317521	2998.94	0.0223139	0.0106214	0.476	0.000343955	0.000722595
1	5120248	rs42317521	3002.67	0.0246502	0.0118568	0.481	0.000184557	0.000383694
1	5120248	rs42317521	3006.4	0.0277058	0.0133542	0.482	0.00015743	0.000326618
1	5120248	rs42317521	3010.13	0.0308546	0.0148411	0.481	0.000146316	0.000304191
1	5120248	rs42317521	3013.86	0.0357821	0.0174974	0.489	0.000136553	0.00027925
1	5120248	rs42317521	3017.59	0.0399979	0.019319	0.483	0.000118734	0.000245826
1	5120248	rs42317521	3021.32	0.0447364	0.0216077	0.483	0.000124143	0.000257024
1	5120248	rs42317521	3025.05	0.0497275	0.0239686	0.482	0.000102637	0.000212939
1	5120248	rs42317521	3028.78	0.0549693	0.0264952	0.482	5.78733e-05	0.000120069
1	5120248	rs42317521	3032.51	0.0598972	0.0289304	0.483	4.70814e-05	9.7477e-05
1	5120248	rs42317521	3036.24	0.0650023	0.0313311	0.482	3.45438e-05	7.16677e-05
1	5120248	rs42317521	3039.97	0.0700149	0.0337472	0.482	2.8254e-05	5.86183e-05
1	5120248	rs42317521	3043.7	0.0744139	0.0359419	0.483	3.15344e-05	6.52887e-05
1	5120248	rs42317521	3047.43	0.079711	0.0386598	0.485	5.32281e-05	0.000109749
1	5120248	rs42317521	3051.16	0.0843495	0.0410782	0.487	6.32915e-05	0.000129962
1	5120248	rs42317521	3054.89	0.0884755	0.0430876	0.487	4.63808e-05	9.52378e-05
1	5120248	rs42317521	3058.62	0.0922766	0.0447541	0.485	4.96311e-05	0.000102332
1	5120248	rs42317521	3062.35	0.0976336	0.0473523	0.485	3.53269e-05	7.28389e-05
1	5120248	rs42317521	3066.08	0.102182	0.0495582	0.485	3.9441e-05	8.13217e-05
1	5120248	rs42317521	3069.81	0.106509	0.0518697	0.487	3.96607e-05	8.14387e-05
1	5120248	rs42317521	3073.54	0.11149	0.0538498	0.483	1.25401e-05	2.59629e-05
1	5120248	rs42317521	3077.27	0.114167	0.0550285	0.482	1.0329e-05	2.14295e-05
1	5120248	rs42317521	3081	0.115187	0.0555199	0.482	9.75722e-06	2.02432e-05
1	5120248	rs42317521	3084.73	0.116176	0.0558807	0.481	9.57751e-06	1.99117e-05
1	5120248	rs42317521	3088.46	0.12019	0.0580516	0.483	3.29825e-05	6.82868e-05
1	5120248	rs42317521	3092.19	0.122729	0.0590325	0.481	1.71404e-05	3.56349e-05
1	5120248	rs42317521	3095.92	0.120299	0.0576233	0.479	1.74614e-05	3.64539e-05
1	5120248	rs42317521	3099.65	0.115105	0.0552504	0.48	2.04598e-05	4.26247e-05
1	5120248	rs42317521	3103.38	0.109835	0.0525009	0.478	3.70782e-05	7.75694e-05
1	5120248	rs42317521	3107.11	0.103645	0.0489203	0.472	1.20271e-05	2.54811e-05
1	5120248	rs42317521	3110.84	0.095764	0.044626	0.466	1.59464e-05	3.42198e-05
1	5120248	rs42317521	3114.57	0.088165	0.0402914	0.457	6.71205e-06	1.46872e-05
1	5120248	rs42317521	3118.3	0.0794505	0.0350377	0.441	2.10398e-05	4.77094e-05
1	5120248	rs42317521	3122.03	0.0682141	0.0294003	0.431	4.71276e-05	0.000109345
1	5120248	rs42317521	3125.76	0.057691	0.0238264	0.413	4.5871e-05	0.000111068
1	5120248	rs42317521	3129.49	0.0470739	0.0183117	0.389	3.56002e-05	9.15173e-05
1	5120248	rs42317521	3133.22	0.0384672	0.0136174	0.354	2.99645e-05	8.46454e-05
1	5120248	rs42317521	3136.95	0.0306672	0.00978285	0.319	4.13483e-05	0.000129618
1	5120248	rs42317521	3140.68	0.0245038	0.00651801	0.266	5.48513e-05	0.000206208
1	5120248	rs42317521	3144.41	0.019765	0.00413088	0.209	0.000140588	0.000672672
1	5120248	rs42317521	3148.14	0.0162912	0.00250884	0.154	0.000199153	0.0012932
1	5120248	rs42317521	3151.87	0.0143163	0.00160343	0.112	0.000253374	0.00226227
1	5120248	rs42317521	3155.6	0.0127122	0.000940704	0.074	0.00019166	0.00259
1	5120248	rs42317521	3159.33	0.0116348	0.000477026	0.041	0.000169004	0.00412204
1	5120248	rs42317521	3163.06	0.0112711	0.000270505	0.024	0.00011534	0.00480585
1	5120248	rs42317521	3166.79	0.0119029	0.000119029	0.01	3.65302e-05	0.00365302
1	5120248	rs42317521	3170.52	0.0110514	9.94629e-05	0.009	9.98365e-06	0.00110929
1	5120248	rs42317521	3174.25	0.0113974	6.83843e-05	0.006	4.20133e-07	7.00221e-05
1	5120248	rs42317521	3177.98	0.0122418	7.34509e-05	0.006	1.14812e-05	0.00191353
1	5120248	rs42317521	3181.71	0.0138578	0.000110862	0.008	6.23323e-06	0.000779153
1	5120248	rs42317521	3185.44	0.0140187	8.41124e-05	0.006	5.30283e-06	0.000883806
1	5120248	rs42317521	3189.17	0.0132971	0.000146268	0.011	2.85552e-05	0.00259593
1	5120248	rs42317521	3192.9	0.012832	0.000153984	0.012	5.28551e-07	4.4046e-05
1	5120248	rs42317521	3196.64	0.0128132	0.000140945	0.011	1.9404e-06	0.0001764
1	5120248	rs42317521	3200.37	0.0136159	0.000136159	0.01	6.64838e-06	0.000664838
1	5120248	rs42317521	3204.1	0.0145635	0.000131071	0.009	8.12019e-06	0.000902243
1	5120248	rs42317521	3207.83	0.0141287	0.000169544	0.012	3.1116e-07	2.593e-05
1	5120248	rs42317521	3211.56	0.0139674	0.000181576	0.013	1.74911e-05	0.00134547
1	5120248	rs42317521	3215.29	0.0164932	0.000197918	0.012	8.88117e-06	0.000740097
1	5120248	rs42317521	3219.02	0.0183039	0.000219646	0.012	1.48265e-05	0.00123554
1	5120248	rs42317521	3222.75	0.0180945	0.000235228	0.013	7.46741e-05	0.00574416
1	5120248	rs42317521	3226.48	0.0181854	0.000290967	0.016	5.49931e-07	3.43707e-05
1	5120248	rs42317521	3230.21	0.0180686	0.000234892	0.013	1.92994e-05	0.00148457
1	5120248	rs42317521	3233.94	0.018073	0.000216875	0.012	8.82301e-06	0.000735251
1	5120248	rs42317521	3237.67	0.0182572	0.0002556	0.014	3.01086e-05	0.00215061
1	5120248	rs42317521	3241.4	0.0186949	0.000299118	0.016	4.39603e-05	0.00274752
1	5120248	rs42317521	3245.13	0.0200391	0.000280547	0.014	1.71937e-05	0.00122812
1	5120248	rs42317521	3248.86	0.0202003	0.000323204	0.016	1.44647e-06	9.04045e-05
1	5120248	rs42317521	3252.59	0.0211206	0.00038017	0.018	3.28943e-05	0.00182746
1	5120248	rs42317521	3256.32	0.0194724	0.000272613	0.014	3.43734e-05	0.00245524
1	5120248	rs42317521	3260.05	0.0189377	0.00024619	0.013	3.68673e-06	0.000283594
1	5120248	rs42317521	3263.78	0.0181924	0.000254693	0.014	8.59686e-07	6.14061e-05
1	5120248	rs42317521	3267.51	0.0184069	0.000312918	0.017	3.92913e-05	0.00231125
1	5120248	rs42317521	3271.24	0.019492	0.000370347	0.019	7.51341e-07	3.95443e-05
1	5120248	rs42317521	3274.97	0.0193946	0.000271524	0.014	0.000148125	0.0105804
1	5120248	rs42317521	3278.7	0.0185474	0.000185474	0.01	4.39576e-05	0.00439576
1	5120248	rs42317521	3282.43	0.0198203	0.000218023	0.011	4.77469e-07	4.34063e-05
1	5120248	rs42317521	3286.16	0.0200826	0.000301239	0.015	1.63289e-06	0.000108859
1	5120248	rs42317521	3289.89	0.0219533	0.000329299	0.015	7.83819e-06	0.000522546
1	5120248	rs42317521	3293.62	0.0223092	0.000356947	0.016	5.38166e-07	3.36354e-05
1	5120248	rs42317521	3297.35	0.023591	0.000424639	0.018	4.10645e-05	0.00228136
1	5120248	rs42317521	3301.08	0.0213639	0.000427278	0.02	2.56003e-05	0.00128002
1	5120248	rs42317521	3304.81	0.0206063	0.000309095	0.015	4.48612e-05	0.00299075
1	5120248	rs42317521	3308.54	0.0214027	0.000363845	0.017	6.05242e-05	0.00356024
1	5120248	rs42317521	3312.27	0.0229887	0.000413796	0.018	2.11959e-06	0.000117755
1	5120248	rs42317521	3316	0.0238065	0.000452323	0.019	1.68217e-07	8.85352e-06
1	5120248	rs42317521	3319.73	0.0223166	0.000446331	0.02	1.46702e-05	0.000733509
1	5120248	rs42317521	3323.46	0.0220767	0.000463612	0.021	2.2672e-05	0.00107962
1	5120248	rs42317521	3327.19	0.0212533	0.000361306	0.017	3.57512e-05	0.00210301
1	5120248	rs42317521	3330.92	0.021959	0.000351344	0.016	1.05898e-05	0.000661862
1	5120248	rs42317521	3334.65	0.0218407	0.000283929	0.013	7.2702e-06	0.000559246
1	5120248	rs42317521	3338.38	0.0225552	0.000248107	0.011	6.09138e-06	0.000553762
1	5120248	rs42317521	3342.11	0.0222315	0.000266778	0.012	3.54757e-05	0.00295631
1	5120248	rs42317521	3345.84	0.0240981	0.000289177	0.012	2.16018e-05	0.00180015
1	5120248	rs42317521	3349.57	0.0252631	0.000353683	0.014	3.98002e-05	0.00284287
1	5120248	rs42317521	3353.3	0.0241454	0.000410472	0.017	5.38348e-05	0.00316676
1	5120248	rs42317521	3357.03	0.0253937	0.000482481	0.019	5.33881e-06	0.00028099
1	5120248	rs42317521	3360.76	0.022806	0.000410508	0.018	1.808e-06	0.000100444
1	5120248	rs42317521	3364.49	0.0192137	0.000288205	0.015	1.30277e-05	0.000868515
1	5120248	rs42317521	3368.22	0.0210203	0.000231223	0.011	1.32057e-09	1.20052e-07
1	5120248	rs42317521	3371.95	0.0215604	0.000258725	0.012	3.40612e-06	0.000283843
1	5120248	rs42317521	3375.68	0.0215041	0.000301057	0.014	6.87929e-08	4.91378e-06
1	5120248	rs42317521	3379.41	0.021145	0.00025374	0.012	1.76148e-05	0.0014679
1	5120248	rs42317521	3383.14	0.0205218	0.000205218	0.01	2.41347e-05	0.00241347
1	5120248	rs42317521	3386.87	0.0197857	0.000178071	0.009	4.04779e-07	4.49755e-05
1	5120248	rs42317521	3390.6	0.0179618	0.000161656	0.009	7.66508e-06	0.000851676
1	5120248	rs42317521	3394.33	0.0173173	0.000173173	0.01	2.78811e-06	0.000278811
1	5120248	rs42317521	3398.06	0.0168244	0.000117771	0.007	2.70975e-05	0.00387107
1	5120248	rs42317521	3401.79	0.0160691	0.000128553	0.008	3.62161e-05	0.00452701
1	5120248	rs42317521	3405.52	0.0152668	0.000122135	0.008	1.55986e-05	0.00194982
1	5120248	rs42317521	3409.25	0.0155175	7.75873e-05	0.005	9.51007e-06	0.00190201
1	5120248	rs42317521	3412.98	0.0159673	7.98365e-05	0.005	6.42132e-06	0.00128426
1	5120248	rs42317521	3416.71	0.0169485	8.47427e-05	0.005	3.55485e-06	0.00071097
1	5120248	rs42317521	3420.44	0.0162295	9.73767e-05	0.006	2.49024e-05	0.0041504
1	5120248	rs42317521	3424.17	0.0153205	0.000168525	0.011	2.47607e-05	0.00225098
1	5120248	rs42317521	3427.9	0.0159008	0.00020671	0.013	6.40702e-06	0.000492848
1	5120248	rs42317521	3431.63	0.0156963	0.00017266	0.011	3.89242e-06	0.000353856
1	5120248	rs42317521	3435.36	0.0133404	0.000133404	0.01	1.16975e-06	0.000116975
1	5120248	rs42317521	3439.09	0.0122829	0.000171961	0.014	7.71107e-07	5.50791e-05
1	5120248	rs42317521	3442.82	0.0129605	0.000233289	0.018	5.89589e-06	0.000327549
1	5120248	rs42317521	3446.55	0.0124754	0.000286934	0.023	8.51497e-06	0.000370216
1	5120248	rs42317521	3450.28	0.0128019	0.000358452	0.028	1.91048e-06	6.82313e-05
1	5120248	rs42317521	3454.01	0.013763	0.000426653	0.031	2.19555e-05	0.000708243
1	5120248	rs42317521	3457.74	0.0140116	0.000658546	0.047	3.06892e-05	0.000652962
1	5120248	rs42317521	3461.47	0.0160901	0.00122285	0.076	0.000108485	0.00142744
1	5120248	rs42317521	3465.2	0.0201037	0.00219131	0.109	5.01055e-05	0.000459684
1	5120248	rs42317521	3468.93	0.0232129	0.00345873	0.149	2.00371e-05	0.000134477
1	5120248	rs42317521	3472.66	0.0291187	0.00567814	0.195	0.000100714	0.000516481
1	5120248	rs42317521	3476.39	0.0368224	0.00887421	0.241	0.000199132	0.000826273
1	5120248	rs42317521	3480.12	0.0449206	0.011859	0.264	0.000151239	0.000572876
1	5120248	rs42317521	3483.85	0.0543029	0.0159651	0.294	0.000168594	0.00057345
1	5120248	rs42317521	3487.58	0.0632865	0.0196821	0.311	8.14019e-05	0.000261742
1	5120248	rs42317521	3491.31	0.068787	0.0220806	0.321	0.000116376	0.000362542
1	5120248	rs42317521	3495.04	0.0710032	0.0235021	0.331	9.45549e-05	0.000285664
1	5120248	rs42317521	3498.77	0.0670573	0.0223301	0.333	0.000158133	0.000474875
1	5120248	rs42317521	3502.5	0.0585546	0.0196158	0.335	0.000223286	0.000666524
1	5120248	rs42317521	3506.23	0.0507303	0.0164873	0.325	9.32105e-05	0.000286802
1	5120248	rs42317521	3509.96	0.0415062	0.0126179	0.304	4.15421e-05	0.000136652
1	5120248	rs42317521	3513.69	0.0316805	0.00836364	0.264	5.5849e-05	0.000211549
1	5120248	rs42317521	3517.42	0.0246392	0.00527279	0.214	0.000116903	0.000546274
1	5120248	rs42317521	3521.15	0.0178282	0.00281685	0.158	4.81483e-05	0.000304736
1	5120248	rs42317521	3524.88	0.0116359	0.00133813	0.115	9.13953e-06	7.94742e-05
1	5120248	rs42317521	3528.61	0.00848504	0.000644863	0.076	5.72781e-07	7.5366e-06
1	5120248	rs42317521	3532.34	0.00721809	0.000295942	0.041	4.93364e-05	0.00120333
1	5120248	rs42317521	3536.07	0.00606351	0.000181905	0.03	1.29582e-05	0.000431939
1	5120248	rs42317521	3539.8	0.00546713	0.000109343	0.02	1.51062e-05	0.000755311
1	5120248	rs42317521	3543.53	0.00555436	8.88698e-05	0.016	2.66047e-06	0.00016628
1	5120248	rs42317521	3547.26	0.00552067	8.83307e-05	0.016	4.86085e-06	0.000303803
1	5120248	rs42317521	3550.99	0.00536094	8.04141e-05	0.015	7.43382e-06	0.000495588
1	5120248	rs42317521	3554.72	0.00490897	7.85436e-05	0.016	9.30146e-07	5.81341e-05
1	5120248	rs42317521	3558.45	0.00448148	7.61851e-05	0.017	1.67398e-05	0.000984695
1	5120248	rs42317521	3562.18	0.00458221	7.78976e-05	0.017	1.67614e-05	0.000985967
1	5120248	rs42317521	3565.91	0.00486264	9.72528e-05	0.02	2.16498e-06	0.000108249
1	5120248	rs42317521	3569.64	0.00472823	8.51082e-05	0.018	1.00971e-05	0.000560952
1	5120248	rs42317521	3573.37	0.0044405	8.43695e-05	0.019	6.03753e-06	0.000317765
1	5120248	rs42317521	3577.1	0.00519097	0.000114201	0.022	1.3886e-05	0.000631184
1	5120248	rs42317521	3580.83	0.00534877	0.000144417	0.027	2.22437e-05	0.000823842
1	5120248	rs42317521	3584.56	0.00530459	0.000122006	0.023	7.15876e-05	0.0031125
1	5120248	rs42317521	3588.29	0.00541996	9.21393e-05	0.017	9.13416e-05	0.00537304
1	5120248	rs42317521	3592.02	0.00507565	9.64373e-05	0.019	1.83022e-05	0.000963273
1	5120248	rs42317521	3595.75	0.00460008	0.000101202	0.022	3.88545e-06	0.000176611
1	5120248	rs42317521	3599.48	0.00477549	0.000124163	0.026	6.15092e-07	2.36574e-05
1	5120248	rs42317521	3603.21	0.00504501	0.000156395	0.031	6.19428e-09	1.99816e-07
1	5120248	rs42317521	3606.94	0.00485114	0.000203748	0.042	1.00332e-05	0.000238886
1	5120248	rs42317521	3610.67	0.00520889	0.000265654	0.051	2.25801e-05	0.000442747
1	5120248	rs42317521	3614.4	0.00567297	0.000351724	0.062	1.12344e-05	0.0001812
1	5120248	rs42317521	3618.13	0.00528292	0.000417351	0.079	9.03876e-07	1.14415e-05
1	5120248	rs42317521	3621.86	0.00652823	0.000554899	0.085	5.0691e-05	0.000596364
1	5120248	rs42317521	3625.59	0.00696918	0.000773579	0.111	4.1513e-05	0.000373991
1	5120248	rs42317521	3629.32	0.00728309	0.00122356	0.168	3.62577e-05	0.00021582
1	5120248	rs42317521	3633.05	0.0100196	0.0021442	0.214	4.27715e-06	1.99867e-05
1	5120248	rs42317521	3636.78	0.012746	0.0034669	0.272	2.08012e-05	7.6475e-05
1	5120248	rs42317521	3640.51	0.0165388	0.00530895	0.321	3.02344e-06	9.41882e-06
1	5120248	rs42317521	3644.24	0.0213277	0.00784859	0.368	1.20906e-05	3.28549e-05
1	5120248	rs42317521	3647.97	0.0285395	0.0109877	0.385	5.13724e-05	0.000133435
1	5120248	rs42317521	3651.7	0.0375437	0.0144919	0.386	4.32129e-05	0.000111951
1	5120248	rs42317521	3655.43	0.0456808	0.0179982	0.394	9.19688e-05	0.000233423
1	5120248	rs42317521	3659.16	0.0501577	0.0204643	0.408	9.91108e-05	0.000242919
1	5120248	rs42317521	3662.89	0.0503115	0.019873	0.395	7.65022e-05	0.000193677
1	5120248	rs42317521	3666.62	0.0451972	0.0164518	0.364	0.000117727	0.000323426
1	5120248	rs42317521	3670.35	0.0426653	0.0137809	0.323	0.000212271	0.000657187
1	5120248	rs42317521	3674.08	0.0323505	0.0108051	0.334	0.000160231	0.000479734
1	5120248	rs42317521	3677.81	0.026887	0.00793167	0.295	0.000118656	0.000402225
1	5120248	rs42317521	3681.54	0.027955	0.00578669	0.207	5.65663e-05	0.000273267
1	5120248	rs42317521	3685.27	0.0264482	0.00396723	0.15	1.6488e-05	0.00010992
1	5120248	rs42317521	3689	0.0175519	0.00184295	0.105	4.01295e-05	0.000382186
1	5120248	rs42317521	3692.73	0.0161687	0.00111564	0.069	1.70293e-05	0.000246801
1	5120248	rs42317521	3696.46	0.0137749	0.00097802	0.071	1.94546e-08	2.74008e-07
1	5120248	rs42317521	3700.19	0.013307	0.000891571	0.067	2.37408e-09	3.54341e-08
1	5120248	rs42317521	3703.92	0.0121177	0.00107848	0.089	4.52903e-05	0.00050888
1	5120248	rs42317521	3707.65	0.0131941	0.00147774	0.112	1.41516e-05	0.000126353
1	5120248	rs42317521	3711.38	0.0147479	0.00190248	0.129	3.82906e-05	0.000296826
1	5120248	rs42317521	3715.11	0.0144818	0.00199849	0.138	3.78575e-05	0.000274329
1	5120248	rs42317521	3718.84	0.0171223	0.00260259	0.152	6.18042e-06	4.06606e-05
1	5120248	rs42317521	3722.57	0.0171513	0.00320729	0.187	4.38122e-05	0.00023429
1	5120248	rs42317521	3726.3	0.0183593	0.0034699	0.189	7.03044e-05	0.000371981
1	5120248	rs42317521	3730.03	0.0185612	0.00361943	0.195	1.58118e-05	8.10864e-05
1	5120248	rs42317521	3733.76	0.0172193	0.00368492	0.214	1.86263e-05	8.70387e-05
1	5120248	rs42317521	3737.49	0.0181136	0.00340536	0.188	4.52071e-06	2.40463e-05
1	5120248	rs42317521	3741.22	0.0174681	0.0033888	0.194	1.77363e-05	9.14241e-05
1	5120248	rs42317521	3744.95	0.0168803	0.00298781	0.177	1.07184e-05	6.0556e-05
1	5120248	rs42317521	3748.68	0.0136751	0.00233843	0.171	2.61037e-05	0.000152653
1	5120248	rs42317521	3752.41	0.0144524	0.00221122	0.153	6.80127e-06	4.44527e-05
1	5120248	rs42317521	3756.14	0.0147445	0.00213796	0.145	1.74419e-05	0.000120289
1	5120248	rs42317521	3759.87	0.0151559	0.00210667	0.139	2.26987e-05	0.0001633
1	5120248	rs42317521	3763.6	0.0145683	0.00211241	0.145	3.30964e-05	0.000228251
1	5120248	rs42317521	3767.33	0.0146129	0.00223577	0.153	4.37083e-05	0.000285675
1	5120248	rs42317521	3771.06	0.0155621	0.00230319	0.148	4.00595e-05	0.000270672
1	5120248	rs42317521	3774.79	0.0162822	0.0023772	0.146	5.22186e-05	0.000357662
1	5120248	rs42317521	3778.52	0.0178466	0.00255206	0.143	2.53802e-05	0.000177484
1	5120248	rs42317521	3782.25	0.0188775	0.00273723	0.145	5.89292e-06	4.06408e-05
1	5120248	rs42317521	3785.98	0.0190243	0.00292975	0.154	2.39778e-05	0.0001557
1	5120248	rs42317521	3789.71	0.0192992	0.00293347	0.152	1.88873e-05	0.000124259
1	5120248	rs42317521	3793.44	0.0202147	0.00313328	0.155	7.77594e-08	5.01674e-07
1	5120248	rs42317521	3797.17	0.0211528	0.00329984	0.156	3.86873e-08	2.47995e-07
1	5120248	rs42317521	3800.9	0.0216028	0.00334843	0.155	6.98177e-07	4.50437e-06
1	5120248	rs42317521	3804.63	0.0206953	0.00335264	0.162	4.49738e-06	2.77616e-05
1	5120248	rs42317521	3808.36	0.019471	0.00336847	0.173	3.91304e-07	2.26187e-06
1	5120248	rs42317521	3812.09	0.0193113	0.00337947	0.175	1.58041e-07	9.0309e-07
1	5120248	rs42317521	3815.82	0.0184481	0.00319153	0.173	6.89479e-06	3.98543e-05
1	5120248	rs42317521	3819.55	0.0160301	0.00302969	0.189	2.94091e-05	0.000155604
1	5120248	rs42317521	3823.28	0.0166679	0.00295021	0.177	2.09445e-05	0.000118331
1	5120248	rs42317521	3827.01	0.0155657	0.0027707	0.178	2.08631e-05	0.000117208
1	5120248	rs42317521	3830.74	0.0151267	0.00272281	0.18	2.86133e-05	0.000158963
1	5120248	rs42317521	3834.47	0.0135688	0.00253736	0.187	4.10543e-05	0.000219542
1	5120248	rs42317521	3838.2	0.0133739	0.00243404	0.182	2.17188e-05	0.000119334
1	5120248	rs42317521	3841.93	0.0154778	0.00252288	0.163	1.93353e-06	1.18622e-05
1	5120248	rs42317521	3845.66	0.0150369	0.00246605	0.164	7.39157e-06	4.50705e-05
1	5120248	rs42317521	3849.39	0.0145776	0.0024053	0.165	8.37795e-06	5.07755e-05
1	5120248	rs42317521	3853.12	0.0158354	0.00243865	0.154	1.70994e-05	0.000111035
1	5120248	rs42317521	3856.85	0.0157002	0.00244923	0.156	2.01682e-05	0.000129283
1	5120248	rs42317521	3860.58	0.0146989	0.00246942	0.168	1.63392e-05	9.72569e-05
1	5120248	rs42317521	3864.31	0.0152955	0.00249317	0.163	2.33158e-05	0.000143042
1	5120248	rs42317521	3868.04	0.017466	0.00268976	0.154	1.22973e-05	7.98524e-05
1	5120248	rs42317521	3871.77	0.0171015	0.00273623	0.16	1.50995e-05	9.43719e-05
1	5120248	rs42317521	3875.5	0.0172643	0.00283134	0.164	1.4682e-05	8.95242e-05
1	5120248	rs42317521	3879.23	0.0152952	0.00276843	0.181	1.22632e-05	6.77528e-05
1	5120248	rs42317521	3882.96	0.014233	0.00273274	0.192	2.81372e-05	0.000146548
1	5120248	rs42317521	3886.69	0.014363	0.0028295	0.197	1.07202e-05	5.4417e-05
1	5120248	rs42317521	3890.42	0.0130219	0.00277367	0.213	1.19248e-05	5.59849e-05
1	5120248	rs42317521	3894.15	0.0131515	0.00281442	0.214	3.55865e-05	0.000166292
1	5120248	rs42317521	3897.88	0.0156664	0.00294528	0.188	7.86817e-06	4.1852e-05
1	5120248	rs42317521	3901.61	0.0171095	0.00302838	0.177	8.58015e-06	4.84754e-05
1	5120248	rs42317521	3905.34	0.015455	0.00290555	0.188	1.12247e-05	5.9706e-05
1	5120248	rs42317521	3909.07	0.0162169	0.00288661	0.178	4.03382e-06	2.26619e-05
1	5120248	rs42317521	3912.8	0.0160959	0.00288117	0.179	7.16612e-06	4.00342e-05
1	5120248	rs42317521	3916.53	0.0158981	0.00286165	0.18	2.84573e-06	1.58096e-05
1	5120248	rs42317521	3920.26	0.0153901	0.00278561	0.181	8.01942e-06	4.43062e-05
1	5120248	rs42317521	3923.99	0.0149636	0.00279819	0.187	8.0059e-06	4.28123e-05
1	5120248	rs42317521	3927.72	0.0137778	0.00267288	0.194	1.02464e-05	5.28164e-05
1	5120248	rs42317521	3931.45	0.0125761	0.00262841	0.209	1.20875e-05	5.7835e-05
1	5120248	rs42317521	3935.18	0.0119285	0.00250499	0.21	1.27615e-05	6.07692e-05
1	5120248	rs42317521	3938.91	0.0130911	0.00252658	0.193	6.09955e-06	3.16039e-05
1	5120248	rs42317521	3942.64	0.0120934	0.00243076	0.201	1.48836e-05	7.40479e-05
1	5120248	rs42317521	3946.37	0.0115827	0.00236288	0.204	1.47799e-05	7.24505e-05
1	5120248	rs42317521	3950.1	0.0106983	0.00218246	0.204	3.88164e-05	0.000190276
1	5120248	rs42317521	3953.83	0.0111062	0.00219902	0.198	3.88289e-05	0.000196106
1	5120248	rs42317521	3957.56	0.0118075	0.00218439	0.185	3.67914e-05	0.000198872
1	5120248	rs42317521	3961.29	0.0120829	0.00221116	0.183	1.85655e-05	0.000101451
1	5120248	rs42317521	3965.02	0.011287	0.0021671	0.192	4.4517e-05	0.00023186
1	5120248	rs42317521	3968.75	0.0109748	0.00214008	0.195	6.24719e-05	0.000320369
1	5120248	rs42317521	3972.48	0.0112693	0.00214117	0.19	6.09116e-05	0.000320587
1	5120248	rs42317521	3976.21	0.0112082	0.00209593	0.187	7.60143e-05	0.000406493
1	5120248	rs42317521	3979.94	0.0116692	0.00212379	0.182	7.16022e-05	0.000393419
1	5120248	rs42317521	3983.67	0.0116675	0.00217015	0.186	6.46834e-05	0.00034776
1	5120248	rs42317521	3987.4	0.0125182	0.0022783	0.182	5.37626e-05	0.000295399
1	5120248	rs42317521	3991.13	0.01288	0.00236992	0.184	2.26683e-05	0.000123197
1	144377960	rs208161466	FP	332.079	175.006	0.527	0.000210277	0.000399008
1	144377960	rs208161466	LP	18.0679	8.04023	0.445	4.8199e-05	0.000108312
1	144377960	rs208161466	PP	64.6217	33.4094	0.517	0.000703241	0.00136023
1	144377960	rs208161466	660.215	0.328182	0	0	0.000123785	-
1	144377960	rs208161466	663.945	0.31323	0.00031323	0.001	4.77998e-05	0.0477998
1	144377960	rs208161466	675.135	0.189054	0.000378109	0.002	4.42104e-06	0.00221052
1	144377960	rs208161466	678.865	0.20353	0	0	0.000111639	-
1	144377960	rs208161466	682.595	0.21899	0.00021899	0.001	0.000158292	0.158292
1	144377960	rs208161466	686.325	0.179241	0	0	1.47803e-05	-
1	144377960	rs208161466	690.055	0.153148	0.000153148	0.001	1.75291e-06	0.00175291
1	144377960	rs208161466	701.245	0.168831	0.000337662	0.002	0.000134593	0.0672965
1	144377960	rs208161466	704.976	0.185913	0	0	8.12715e-05	-
1	144377960	rs208161466	719.896	0.165912	0	0	1.42119e-06	-
1	144377960	rs208161466	723.626	0.184205	0	0	9.18217e-08	-
1	144377960	rs208161466	731.086	0.197523	0.000395047	0.002	1.69657e-05	0.00848283
1	144377960	rs208161466	734.816	0.205272	0.000410543	0.002	2.67224e-07	0.000133612
1	144377960	rs208161466	738.546	0.184397	0.000184397	0.001	1.70104e-05	0.0170104
1	144377960	rs208161466	742.276	0.15664	0.00031328	0.002	1.70113e-05	0.00850564
1	144377960	rs208161466	746.006	0.138232	0.000414695	0.003	4.08329e-06	0.0013611
1	144377960	rs208161466	749.736	0.116396	0.000232792	0.002	2.35443e-05	0.0117721
1	144377960	rs208161466	753.466	0.109979	0.000329938	0.003	1.25106e-05	0.00417019
1	144377960	rs208161466	757.196	0.111279	0.000333838	0.003	0.000198223	0.0660745
1	144377960	rs208161466	764.656	0.0870461	0	0	3.27821e-05	-
1	144377960	rs208161466	768.386	0.0771026	0.000154205	0.002	1.94056e-05	0.00970279
1	144377960	rs208161466	772.116	0.0864099	0.00025923	0.003	1.2376e-05	0.00412533
1	144377960	rs208161466	775.846	0.085539	8.5539e-05	0.001	6.33404e-06	0.00633404
1	144377960	rs208161466	783.306	0.0942321	0.000188464	0.002	5.18913e-08	2.59456e-05
1	144377960	rs208161466	787.036	0.106298	0.000212596	0.002	3.71389e-07	0.000185694
1	144377960	rs208161466	790.766	0.0959483	0.000191897	0.002	5.0361e-06	0.00251805
1	144377960	rs208161466	805.686	0.0705057	0	0	2.35206e-06	-
1	144377960	rs208161466	809.416	0.0685899	0	0	6.03067e-06	-
1	144377960	rs208161466	813.146	0.0663803	0.000132761	0.002	7.10129e-09	3.55065e-06
1	144377960	rs208161466	816.876	0.073907	7.3907e-05	0.001	1.74866e-07	0.000174866
1	144377960	rs208161466	820.606	0.096751	0.000193502	0.002	4.98303e-05	0.0249152
1	144377960	rs208161466	820.606	0.096751	0.000193502	0.002	4.98303e-05	0.0249152
1	144377960	rs208161466	828.066	0.104238	0	0	6.8935e-05	-
1	144377960	rs208161466	831.797	0.101181	0	0	6.90486e-05	-
1	144377960	rs208161466	846.717	0.127808	0.000255615	0.002	0.000214124	0.107062
1	144377960	rs208161466	850.447	0.101675	0.000101675	0.001	4.50901e-05	0.0450901
1	144377960	rs208161466	857.907	0.0743899	7.43899e-05	0.001	5.86532e-06	0.00586532
1	144377960	rs208161466	861.637	0.0728572	7.28572e-05	0.001	5.07489e-05	0.0507489
1	144377960	rs208161466	865.367	0.0624851	6.24851e-05	0.001	3.46391e-05	0.0346391
1	144377960	rs208161466	869.097	0.0507595	0.000203038	0.004	9.46814e-05	0.0236703
1	144377960	rs208161466	872.827	0.0420456	0.000504548	0.012	0.000184779	0.0153983
1	144377960	rs208161466	876.557	0.0407378	0.00109992	0.027	8.34498e-05	0.00309073
1	144377960	rs208161466	880.287	0.0445901	0.00169442	0.038	4.48055e-05	0.00117909
1	144377960	rs208161466	884.017	0.0464299	0.00283222	0.061	7.80635e-06	0.000127973
1	144377960	rs208161466	887.747	0.04973	0.00353083	0.071	2.83106e-05	0.00039874
1	144377960	rs208161466	891.477	0.0522661	0.00412902	0.079	3.90886e-05	0.000494793
1	144377960	rs208161466	895.207	0.056327	0.00642128	0.114	1.47599e-06	1.29473e-05
1	144377960	rs208161466	898.937	0.0502009	0.00858436	0.171	1.21635e-05	7.11317e-05
1	144377960	rs208161466	902.667	0.0388606	0.00882136	0.227	6.24454e-06	2.7509e-05
1	144377960	rs208161466	906.397	0.0375964	0.00913592	0.243	2.3975e-05	9.86627e-05
1	144377960	rs208161466	910.127	0.0301025	0.0104456	0.347	0.000147934	0.000426324
1	144377960	rs208161466	913.857	0.0270422	0.0116011	0.429	0.00047929	0.00111723
1	144377960	rs208161466	917.587	0.0254921	0.0116499	0.457	0.000495114	0.0010834
1	144377960	rs208161466	921.317	0.0243297	0.0115323	0.474	0.000552886	0.00116643
1	144377960	rs208161466	925.047	0.0233368	0.0113184	0.485	0.000970441	0.00200091
1	144377960	rs208161466	928.777	0.0221551	0.0109668	0.495	0.0013702	0.00276808
1	144377960	rs208161466	932.507	0.0210928	0.0105464	0.5	0.00213285	0.0042657
1	144377960	rs208161466	936.237	0.0199682	0.0100839	0.505	0.00229153	0.00453769
1	144377960	rs208161466	939.967	0.0184539	0.00937458	0.508	0.00248347	0.00488872
1	144377960	rs208161466	943.697	0.0170278	0.0086842	0.51	0.002084	0.00408627
1	144377960	rs208161466	947.427	0.015836	0.00812388	0.513	0.00221396	0.00431571
1	144377960	rs208161466	951.157	0.0146895	0.00757979	0.516	0.00225799	0.00437594
1	144377960	rs208161466	954.887	0.0133916	0.00693684	0.518	0.00172309	0.00332644
1	144377960	rs208161466	958.618	0.0119455	0.0061758	0.517	0.00173372	0.00335343
1	144377960	rs208161466	962.348	0.0105023	0.0054192	0.516	0.00140629	0.00272537
1	144377960	rs208161466	966.078	0.00954143	0.00491383	0.515	0.00142796	0.00277274
1	144377960	rs208161466	969.808	0.00921578	0.00472769	0.513	0.00133649	0.00260524
1	144377960	rs208161466	973.538	0.00914851	0.00464744	0.508	0.00127431	0.00250848
1	144377960	rs208161466	977.268	0.0090063	0.00450315	0.5	0.000823704	0.00164741
1	144377960	rs208161466	980.998	0.00886664	0.00437125	0.493	0.00104697	0.00212367
1	144377960	rs208161466	984.728	0.00880297	0.00426944	0.485	0.00104922	0.00216334
1	144377960	rs208161466	988.458	0.00889889	0.00424477	0.477	0.000895496	0.00187735
1	144377960	rs208161466	992.188	0.00895242	0.00420764	0.47	0.00057558	0.00122464
1	144377960	rs208161466	995.918	0.00885795	0.00411009	0.464	0.000383421	0.000826338
1	144377960	rs208161466	999.648	0.00875053	0.004034	0.461	0.000293146	0.000635891
1	144377960	rs208161466	1003.38	0.00840988	0.00386014	0.459	0.000249477	0.000543523
1	144377960	rs208161466	1007.11	0.00843054	0.00385276	0.457	0.000164021	0.000358907
1	144377960	rs208161466	1010.84	0.00945587	0.00429297	0.454	1.43797e-05	3.16734e-05
1	144377960	rs208161466	1014.57	0.0118823	0.00535891	0.451	6.49046e-05	0.000143913
1	144377960	rs208161466	1018.3	0.0154377	0.00693155	0.449	0.00039837	0.000887239
1	144377960	rs208161466	1022.03	0.0192233	0.00861204	0.448	0.000745648	0.00166439
1	144377960	rs208161466	1025.76	0.0228294	0.0101819	0.446	0.00143688	0.00322171
1	144377960	rs208161466	1029.49	0.0256909	0.0114325	0.445	0.00183152	0.00411578
1	144377960	rs208161466	1033.22	0.0284509	0.0126038	0.443	0.00133591	0.00301561
1	144377960	rs208161466	1036.95	0.0309308	0.0136714	0.442	0.00154517	0.00349586
1	144377960	rs208161466	1040.68	0.0324232	0.0142662	0.44	0.00145106	0.00329785
1	144377960	rs208161466	1044.41	0.0326602	0.0143378	0.439	0.00123789	0.0028198
1	144377960	rs208161466	1048.14	0.0316103	0.0138137	0.437	0.000849447	0.00194381
1	144377960	rs208161466	1051.87	0.0297969	0.0129318	0.434	0.000323945	0.000746418
1	144377960	rs208161466	1055.6	0.0282928	0.0121659	0.43	5.89254e-05	0.000137036
1	144377960	rs208161466	1059.33	0.0275964	0.0118389	0.429	2.78151e-05	6.4837e-05
1	144377960	rs208161466	1063.06	0.028574	0.0122011	0.427	0.000350464	0.000820759
1	144377960	rs208161466	1066.79	0.0313453	0.0133531	0.426	0.0011143	0.00261573
1	144377960	rs208161466	1070.52	0.0366165	0.0155254	0.424	0.00247571	0.00583894
1	144377960	rs208161466	1074.25	0.0395354	0.016763	0.424	0.00402411	0.00949082
1	144377960	rs208161466	1077.98	0.0385055	0.0164033	0.426	0.00488164	0.0114592
1	144377960	rs208161466	1081.71	0.0354532	0.0152094	0.429	0.00382851	0.00892427
1	144377960	rs208161466	1085.44	0.0313009	0.0135533	0.433	0.00381048	0.00880019
1	144377960	rs208161466	1089.17	0.0270993	0.0120321	0.444	0.00482489	0.0108669
1	144377960	rs208161466	1092.9	0.0244713	0.0111345	0.455	0.00420118	0.00923337
1	144377960	rs208161466	1096.63	0.0226822	0.0105472	0.465	0.00269168	0.00578857
1	144377960	rs208161466	1100.36	0.0209143	0.00993431	0.475	0.00361146	0.00760308
1	144377960	rs208161466	1104.09	0.0192589	0.00928281	0.482	0.00295131	0.00612304
1	144377960	rs208161466	1107.82	0.0181537	0.00887718	0.489	0.00222653	0.00455322
1	144377960	rs208161466	1111.55	0.0182004	0.00897279	0.493	0.00140851	0.00285701
1	144377960	rs208161466	1115.28	0.0184069	0.00898258	0.488	0.000634489	0.00130018
1	144377960	rs208161466	1119.01	0.0169292	0.00809215	0.478	0.000537113	0.00112367
1	144377960	rs208161466	1122.74	0.0137757	0.00640569	0.465	0.000886579	0.00190662
1	144377960	rs208161466	1126.47	0.0109013	0.00493828	0.453	0.00160319	0.00353905
1	144377960	rs208161466	1130.2	0.00891285	0.00405535	0.455	0.00262431	0.00576771
1	144377960	rs208161466	1133.93	0.00868381	0.00412481	0.475	0.00313959	0.00660966
1	144377960	rs208161466	1137.66	0.0109527	0.00558589	0.51	0.00381297	0.00747641
1	144377960	rs208161466	1141.39	0.0168343	0.00892217	0.53	0.00245359	0.00462942
1	144377960	rs208161466	1145.12	0.0246879	0.0132574	0.537	0.00168022	0.0031289
1	144377960	rs208161466	1148.85	0.0317023	0.0170558	0.538	0.00200617	0.00372893
1	144377960	rs208161466	1152.58	0.0381101	0.0205032	0.538	0.00145906	0.00271201
1	144377960	rs208161466	1156.31	0.0440965	0.0236357	0.536	0.00117513	0.00219241
1	144377960	rs208161466	1160.04	0.0478531	0.0256492	0.536	0.00117277	0.002188
1	144377960	rs208161466	1163.77	0.0486088	0.0261029	0.537	0.00120762	0.00224883
1	144377960	rs208161466	1167.5	0.045729	0.0246022	0.538	0.00175381	0.00325986
1	144377960	rs208161466	1171.23	0.0397588	0.0214698	0.54	0.00232463	0.00430488
1	144377960	rs208161466	1174.96	0.0318835	0.017249	0.541	0.00215642	0.00398599
1	144377960	rs208161466	1178.69	0.023967	0.0129661	0.541	0.00267481	0.00494419
1	144377960	rs208161466	1182.42	0.0173676	0.00943058	0.543	0.00406652	0.00748899
1	144377960	rs208161466	1186.15	0.0124812	0.0067898	0.544	0.00460801	0.00847062
1	144377960	rs208161466	1189.88	0.00900666	0.00491764	0.546	0.00587069	0.0107522
1	144377960	rs208161466	1193.61	0.0066627	0.00365782	0.549	0.0072861	0.0132716
1	144377960	rs208161466	1197.34	0.00510466	0.00281267	0.551	0.00869838	0.0157865
1	144377960	rs208161466	1201.07	0.0041235	0.00228029	0.553	0.00775796	0.0140289
1	144377960	rs208161466	1204.8	0.00351585	0.0019513	0.555	0.00765575	0.0137941
1	144377960	rs208161466	1208.53	0.00320611	0.00177618	0.554	0.00718124	0.0129625
1	144377960	rs208161466	1212.26	0.003143	0.00173808	0.553	0.00849052	0.0153536
1	144377960	rs208161466	1215.99	0.00329466	0.00182195	0.553	0.00889527	0.0160855
1	144377960	rs208161466	1219.72	0.00374659	0.00207186	0.553	0.00947665	0.0171368
1	144377960	rs208161466	1223.45	0.00442017	0.00245319	0.555	0.00714428	0.0128726
1	144377960	rs208161466	1227.18	0.00533236	0.00297012	0.557	0.00555356	0.00997049
1	144377960	rs208161466	1230.91	0.00616752	0.00344765	0.559	0.00527049	0.00942843
1	144377960	rs208161466	1234.64	0.00687043	0.00384057	0.559	0.00459241	0.0082154
1	144377960	rs208161466	1238.37	0.00726017	0.00403665	0.556	0.00356463	0.0064112
1	144377960	rs208161466	1242.1	0.00730351	0.00403154	0.552	0.00307101	0.00556342
1	144377960	rs208161466	1245.83	0.00672666	0.00367948	0.547	0.00265659	0.00485665
1	144377960	rs208161466	1249.56	0.00582315	0.00312703	0.537	0.0018542	0.00345288
1	144377960	rs208161466	1253.29	0.00478678	0.00251784	0.526	0.00142285	0.00270504
1	144377960	rs208161466	1257.02	0.00394543	0.00202006	0.512	0.000996328	0.00194595
1	144377960	rs208161466	1260.75	0.00324306	0.00162153	0.5	0.000841857	0.00168371
1	144377960	rs208161466	1264.48	0.00271465	0.00130032	0.479	0.000407985	0.000851744
1	144377960	rs208161466	1268.21	0.00230147	0.00105868	0.46	0.000151557	0.000329472
1	144377960	rs208161466	1271.94	0.00204301	0.000896883	0.439	4.6282e-05	0.000105426
1	144377960	rs208161466	1275.67	0.00183215	0.000784161	0.428	2.70781e-07	6.32666e-07
1	144377960	rs208161466	1279.4	0.00173359	0.000724642	0.418	2.94668e-05	7.04946e-05
1	144377960	rs208161466	1283.13	0.00166503	0.000679332	0.408	0.000102933	0.000252287
1	144377960	rs208161466	1286.86	0.00160894	0.000632313	0.393	0.000283263	0.00072077
1	144377960	rs208161466	1290.59	0.00154075	0.000590108	0.383	0.000496333	0.00129591
1	144377960	rs208161466	1294.32	0.00154938	0.000576368	0.372	0.00109202	0.00293554
1	144377960	rs208161466	1298.05	0.00158657	0.00058227	0.367	0.00114704	0.00312544
1	144377960	rs208161466	1301.78	0.00163326	0.000601039	0.368	0.00145701	0.00395928
1	144377960	rs208161466	1305.51	0.00176109	0.000644558	0.366	0.00168636	0.00460754
1	144377960	rs208161466	1309.24	0.00191756	0.000694157	0.362	0.00132871	0.00367046
1	144377960	rs208161466	1312.97	0.00202917	0.00073456	0.362	0.00163611	0.00451965
1	144377960	rs208161466	1316.7	0.00209398	0.00076221	0.364	0.00193451	0.00531459
1	144377960	rs208161466	1320.43	0.00217881	0.000797445	0.366	0.00205318	0.00560978
1	144377960	rs208161466	1324.16	0.00229253	0.000850528	0.371	0.00200147	0.00539479
1	144377960	rs208161466	1327.89	0.00238777	0.000904964	0.379	0.00243952	0.00643672
1	144377960	rs208161466	1331.62	0.00243891	0.000934101	0.383	0.00277025	0.00723303
1	144377960	rs208161466	1335.35	0.00239154	0.000925525	0.387	0.00283595	0.00732804
1	144377960	rs208161466	1339.08	0.00227244	0.00087716	0.386	0.00459374	0.0119009
1	144377960	rs208161466	1342.81	0.00214189	0.000818202	0.382	0.00325148	0.00851173
1	144377960	rs208161466	1346.54	0.00211606	0.000814685	0.385	0.00378597	0.00983368
1	144377960	rs208161466	1350.27	0.00210647	0.000823632	0.391	0.00426272	0.0109021
1	144377960	rs208161466	1354	0.00217394	0.000858708	0.395	0.00532891	0.0134909
1	144377960	rs208161466	1357.73	0.00225255	0.00091003	0.404	0.00549495	0.0136014
1	144377960	rs208161466	1361.46	0.00240619	0.00099135	0.412	0.0068701	0.016675
1	144377960	rs208161466	1365.19	0.00282452	0.0011976	0.424	0.00833722	0.0196633
1	144377960	rs208161466	1368.92	0.00318683	0.00136715	0.429	0.0102088	0.0237967
1	144377960	rs208161466	1372.65	0.0035136	0.00154247	0.439	0.00796126	0.018135
1	144377960	rs208161466	1376.38	0.00393697	0.00177951	0.452	0.0093908	0.0207761
1	144377960	rs208161466	1380.11	0.00437588	0.00198227	0.453	0.00799866	0.0176571
1	144377960	rs208161466	1383.84	0.00534743	0.00248121	0.464	0.00617509	0.0133084
1	144377960	rs208161466	1387.57	0.00695546	0.00335949	0.483	0.00340648	0.00705276
1	144377960	rs208161466	1391.3	0.00792535	0.00378039	0.477	0.00454044	0.00951874
1	144377960	rs208161466	1395.03	0.00846467	0.00396993	0.469	0.00362325	0.00772549
1	144377960	rs208161466	1398.76	0.00859909	0.00391258	0.455	0.00373111	0.00820023
1	144377960	rs208161466	1402.49	0.00853072	0.00387295	0.454	0.00346449	0.00763103
1	144377960	rs208161466	1406.22	0.00787863	0.00352963	0.448	0.00333582	0.00744603
1	144377960	rs208161466	1409.95	0.00743217	0.00338164	0.455	0.00410679	0.00902591
1	144377960	rs208161466	1413.68	0.00676994	0.0031074	0.459	0.00383512	0.00835538
1	144377960	rs208161466	1417.41	0.00621056	0.00283823	0.457	0.00347335	0.00760033
1	144377960	rs208161466	1421.14	0.00607519	0.00278851	0.459	0.00336531	0.00733182
1	144377960	rs208161466	1424.87	0.00584174	0.00263463	0.451	0.0035717	0.00791952
1	144377960	rs208161466	1428.6	0.0052072	0.00225993	0.434	0.0021633	0.00498456
1	144377960	rs208161466	1432.33	0.0047112	0.00195986	0.416	0.0018603	0.00447186
1	144377960	rs208161466	1436.06	0.0047716	0.00198022	0.415	0.00144741	0.00348774
1	144377960	rs208161466	1439.79	0.00539517	0.00230374	0.427	0.000443465	0.00103856
1	144377960	rs208161466	1443.52	0.006214	0.00277144	0.446	0.000208661	0.00046785
1	144377960	rs208161466	1447.25	0.00716387	0.00332403	0.464	5.95251e-05	0.000128287
1	144377960	rs208161466	1450.98	0.00867238	0.00424946	0.49	1.7503e-07	3.57205e-07
1	144377960	rs208161466	1454.71	0.0108324	0.00561118	0.518	2.65345e-05	5.12249e-05
1	144377960	rs208161466	1458.44	0.011607	0.00615173	0.53	1.68184e-05	3.17329e-05
1	144377960	rs208161466	1462.17	0.011348	0.00607118	0.535	1.70356e-05	3.18423e-05
1	144377960	rs208161466	1465.9	0.00947113	0.00505758	0.534	2.9961e-05	5.61068e-05
1	144377960	rs208161466	1469.63	0.00471585	0.00229662	0.487	1.12482e-06	2.30969e-06
1	144377960	rs208161466	1473.36	0.00277952	0.000925581	0.333	6.5983e-05	0.000198147
1	144377960	rs208161466	1477.09	0.00446109	0.00169075	0.379	9.70802e-05	0.000256148
1	144377960	rs208161466	1480.82	0.00583034	0.0024604	0.422	8.83808e-05	0.000209433
1	144377960	rs208161466	1484.55	0.00679056	0.00291994	0.43	5.96251e-05	0.000138663
1	144377960	rs208161466	1488.28	0.00730405	0.00311152	0.426	1.67925e-05	3.94191e-05
1	144377960	rs208161466	1492.01	0.0076434	0.00314908	0.412	2.06511e-06	5.01241e-06
1	144377960	rs208161466	1495.74	0.0080996	0.00316694	0.391	9.85143e-06	2.51955e-05
1	144377960	rs208161466	1499.47	0.00895338	0.00329484	0.368	0.000100425	0.000272894
1	144377960	rs208161466	1503.2	0.00994399	0.00352017	0.354	0.00017018	0.000480734
1	144377960	rs208161466	1506.93	0.0119281	0.00413906	0.347	0.000267207	0.000770048
1	144377960	rs208161466	1510.66	0.0151507	0.00530274	0.35	0.000276094	0.00078884
1	144377960	rs208161466	1514.39	0.0199527	0.00722286	0.362	0.00044151	0.00121964
1	144377960	rs208161466	1518.12	0.0247288	0.00919913	0.372	0.00052154	0.00140199
1	144377960	rs208161466	1521.85	0.0285644	0.0107974	0.378	0.000437766	0.00115811
1	144377960	rs208161466	1525.58	0.0334305	0.0129042	0.386	0.000526868	0.00136494
1	144377960	rs208161466	1529.31	0.0387408	0.0151476	0.391	0.000593573	0.00151809
1	144377960	rs208161466	1533.04	0.0452302	0.0179112	0.396	0.000570059	0.00143954
1	144377960	rs208161466	1536.77	0.0506066	0.0201414	0.398	0.000522509	0.00131284
1	144377960	rs208161466	1540.5	0.0556864	0.0223302	0.401	0.000521572	0.00130068
1	144377960	rs208161466	1544.23	0.059316	0.0237857	0.401	0.000477106	0.00118979
1	144377960	rs208161466	1547.96	0.0606612	0.0242645	0.4	0.00041207	0.00103017
1	144377960	rs208161466	1551.69	0.0592805	0.0235936	0.398	0.000273924	0.00068825
1	144377960	rs208161466	1555.42	0.0552858	0.0218379	0.395	0.000187299	0.000474175
1	144377960	rs208161466	1559.15	0.0499964	0.0196486	0.393	7.02179e-05	0.000178671
1	144377960	rs208161466	1562.88	0.0440802	0.0171031	0.388	2.72018e-05	7.01077e-05
1	144377960	rs208161466	1566.61	0.0387975	0.0152086	0.392	5.96605e-07	1.52195e-06
1	144377960	rs208161466	1570.34	0.0346584	0.0137941	0.398	9.21458e-06	2.31522e-05
1	144377960	rs208161466	1574.07	0.0321318	0.0134632	0.419	0.000104385	0.000249129
1	144377960	rs208161466	1577.8	0.0314473	0.0140255	0.446	0.000181083	0.000406016
1	144377960	rs208161466	1581.53	0.0328209	0.0155243	0.473	0.000396993	0.000839309
1	144377960	rs208161466	1585.26	0.0353902	0.017412	0.492	0.000386482	0.000785532
1	144377960	rs208161466	1588.99	0.039029	0.0197096	0.505	0.000464341	0.000919487
1	144377960	rs208161466	1592.72	0.0434421	0.0222858	0.513	0.000550909	0.0010739
1	144377960	rs208161466	1596.45	0.0483261	0.0248396	0.514	0.000411316	0.000800226
1	144377960	rs208161466	1600.18	0.0534493	0.027366	0.512	0.000300601	0.000587112
1	144377960	rs208161466	1603.91	0.0582403	0.0294113	0.505	0.000259827	0.00051451
1	144377960	rs208161466	1607.64	0.0626695	0.0311468	0.497	0.000259001	0.000521129
1	144377960	rs208161466	1611.37	0.066092	0.032319	0.489	0.000159713	0.000326612
1	144377960	rs208161466	1615.1	0.0673184	0.0321782	0.478	0.000100172	0.000209566
1	144377960	rs208161466	1618.83	0.0660117	0.0308935	0.468	9.74834e-05	0.000208298
1	144377960	rs208161466	1622.56	0.0617681	0.0281663	0.456	4.4832e-05	9.83158e-05
1	144377960	rs208161466	1626.29	0.0548118	0.0243913	0.445	4.2036e-05	9.44629e-05
1	144377960	rs208161466	1630.02	0.0468539	0.0203346	0.434	1.00211e-05	2.309e-05
1	144377960	rs208161466	1633.75	0.0392799	0.0164976	0.42	7.58383e-08	1.80567e-07
1	144377960	rs208161466	1637.48	0.0335172	0.0135074	0.403	4.95106e-06	1.22855e-05
1	144377960	rs208161466	1641.21	0.0306771	0.0118107	0.385	1.6307e-05	4.23559e-05
1	144377960	rs208161466	1644.94	0.0286817	0.0106409	0.371	3.48062e-05	9.38171e-05
1	144377960	rs208161466	1648.67	0.0273257	0.00991923	0.363	6.96995e-05	0.00019201
1	144377960	rs208161466	1652.4	0.0274295	0.00987463	0.36	9.94432e-05	0.000276231
1	144377960	rs208161466	1656.13	0.030605	0.0110484	0.361	0.000142363	0.000394358
1	144377960	rs208161466	1659.86	0.0343533	0.0125046	0.364	0.000138937	0.000381695
1	144377960	rs208161466	1663.59	0.0372495	0.0137451	0.369	0.000115093	0.000311904
1	144377960	rs208161466	1667.32	0.040067	0.0149851	0.374	0.00010404	0.000278183
1	144377960	rs208161466	1671.05	0.041788	0.0157958	0.378	9.36956e-05	0.000247872
1	144377960	rs208161466	1674.78	0.0422747	0.016318	0.386	8.97436e-05	0.000232496
1	144377960	rs208161466	1678.51	0.0412649	0.0163409	0.396	8.41639e-05	0.000212535
1	144377960	rs208161466	1682.24	0.038853	0.0160074	0.412	6.13528e-05	0.000148915
1	144377960	rs208161466	1685.97	0.0356634	0.0154422	0.433	2.48378e-05	5.73621e-05
1	144377960	rs208161466	1689.7	0.0332795	0.0152087	0.457	9.54983e-06	2.08968e-05
1	144377960	rs208161466	1693.43	0.0305223	0.0146812	0.481	7.5557e-07	1.57083e-06
1	144377960	rs208161466	1697.16	0.0273773	0.0135791	0.496	5.93182e-08	1.19593e-07
1	144377960	rs208161466	1700.89	0.0235938	0.0121272	0.514	1.08322e-05	2.10744e-05
1	144377960	rs208161466	1704.62	0.0200189	0.01057	0.528	4.76438e-05	9.02345e-05
1	144377960	rs208161466	1708.35	0.0161186	0.00857511	0.532	5.34808e-05	0.000100528
1	144377960	rs208161466	1712.08	0.0123171	0.006565	0.533	3.48688e-05	6.54199e-05
1	144377960	rs208161466	1715.81	0.00854872	0.00451373	0.528	1.94156e-05	3.67719e-05
1	144377960	rs208161466	1719.54	0.0047768	0.00236929	0.496	0.000130318	0.000262738
1	144377960	rs208161466	1723.27	0.00200126	0.000766484	0.383	0.000670023	0.00174941
1	144377960	rs208161466	1727	0.00222636	0.000494252	0.222	0.00192434	0.00866818
1	144377960	rs208161466	1730.73	0.0106752	0.00480386	0.45	0.00122167	0.00271482
1	144377960	rs208161466	1734.46	0.0442378	0.0221189	0.5	0.00041156	0.00082312
1	144377960	rs208161466	1738.19	0.12148	0.0625622	0.515	0.000327755	0.000636418
1	144377960	rs208161466	1741.92	0.237545	0.123761	0.521	0.000266325	0.00051118
1	144377960	rs208161466	1745.65	0.328287	0.171366	0.522	0.000256982	0.000492302
1	144377960	rs208161466	1749.38	0.291771	0.152013	0.521	0.000269789	0.00051783
1	144377960	rs208161466	1753.11	0.163743	0.0851462	0.52	0.000292504	0.000562508
1	144377960	rs208161466	1756.84	0.0613513	0.03178	0.518	0.000328043	0.000633288
1	144377960	rs208161466	1760.57	0.0157365	0.00804137	0.511	0.000661704	0.00129492
1	144377960	rs208161466	1764.3	0.00274913	0.00132233	0.481	0.00101354	0.00210714
1	144377960	rs208161466	1768.03	0.000348778	0.000111609	0.32	0.00496762	0.0155238
1	144377960	rs208161466	1771.76	0.000351217	0.000135921	0.387	0.00213915	0.00552752
1	144377960	rs208161466	1775.49	0.00072103	0.000351142	0.487	0.000731121	0.00150128
1	144377960	rs208161466	1779.22	0.00104604	0.000532433	0.509	0.000331186	0.000650661
1	144377960	rs208161466	1782.95	0.00128664	0.000665191	0.517	0.000269358	0.000521001
1	144377960	rs208161466	1786.68	0.00150261	0.000766331	0.51	0.000157895	0.000309597
1	144377960	rs208161466	1790.41	0.00165328	0.000834907	0.505	0.000134049	0.000265445
1	144377960	rs208161466	1794.14	0.00173897	0.000885136	0.509	9.27682e-05	0.000182256
1	144377960	rs208161466	1797.87	0.00178214	0.000919587	0.516	7.87476e-05	0.000152612
1	144377960	rs208161466	1801.6	0.00182174	0.000941842	0.517	5.73213e-05	0.000110873
1	144377960	rs208161466	1805.33	0.00187	0.000966791	0.517	7.23213e-05	0.000139886
1	144377960	rs208161466	1809.06	0.00190021	0.000988108	0.52	8.07504e-05	0.000155289
1	144377960	rs208161466	1812.79	0.00190374	0.000991847	0.521	6.39564e-05	0.000122757
1	144377960	rs208161466	1816.52	0.0019243	0.00100256	0.521	8.29941e-05	0.000159298
1	144377960	rs208161466	1820.25	0.00193221	0.00100668	0.521	8.8e-05	0.000168906
1	144377960	rs208161466	1823.98	0.00195569	0.00101696	0.52	6.79696e-05	0.000130711
1	144377960	rs208161466	1827.71	0.00196039	0.00102332	0.522	7.61534e-05	0.000145888
1	144377960	rs208161466	1831.44	0.00195765	0.00102581	0.524	6.52723e-05	0.000124565
1	144377960	rs208161466	1835.17	0.00195659	0.00102329	0.523	7.24833e-05	0.000138591
1	144377960	rs208161466	1838.9	0.00196042	0.00102138	0.521	6.44005e-05	0.000123609
1	144377960	rs208161466	1842.63	0.00194346	0.00101449	0.522	8.0246e-05	0.000153728
1	144377960	rs208161466	1846.36	0.00194549	0.00101944	0.524	6.50335e-05	0.00012411
1	144377960	rs208161466	1850.09	0.00194201	0.00101567	0.523	5.32902e-05	0.000101893
1	144377960	rs208161466	1853.82	0.00198833	0.00101802	0.512	3.44374e-05	6.72605e-05
1	144377960	rs208161466	1857.55	0.00213341	0.0010155	0.476	2.4039e-05	5.05021e-05
1	144377960	rs208161466	1861.28	0.00205512	0.00101318	0.493	3.17094e-05	6.43192e-05
1	144377960	rs208161466	1865.01	0.00198128	0.00100847	0.509	5.19598e-05	0.000102082
1	144377960	rs208161466	1868.74	0.00200276	0.0010114	0.505	4.9715e-05	9.84455e-05
1	144377960	rs208161466	1872.47	0.00195765	0.00101798	0.52	2.96087e-05	5.69398e-05
1	144377960	rs208161466	1876.2	0.00194201	0.00103121	0.531	1.5142e-05	2.8516e-05
1	144377960	rs208161466	1879.93	0.00195108	0.00103797	0.532	9.10867e-06	1.71216e-05
1	144377960	rs208161466	1883.66	0.00197782	0.00104429	0.528	4.87745e-06	9.23759e-06
1	144377960	rs208161466	1887.39	0.00198232	0.00104667	0.528	5.60013e-06	1.06063e-05
1	144377960	rs208161466	1891.12	0.00198328	0.00105114	0.53	1.20764e-05	2.27857e-05
1	144377960	rs208161466	1894.85	0.00201782	0.00106944	0.53	1.4073e-05	2.65528e-05
1	144377960	rs208161466	1898.58	0.00204321	0.00108495	0.531	1.6016e-05	3.01619e-05
1	144377960	rs208161466	1902.31	0.00209161	0.00110646	0.529	1.10562e-05	2.09002e-05
1	144377960	rs208161466	1906.04	0.00214145	0.0011264	0.526	1.35506e-05	2.57615e-05
1	144377960	rs208161466	1909.77	0.00217793	0.00114559	0.526	9.00905e-06	1.71275e-05
1	144377960	rs208161466	1913.5	0.00220659	0.00116067	0.526	9.89465e-06	1.88111e-05
1	144377960	rs208161466	1917.24	0.0023052	0.00119179	0.517	8.98338e-06	1.7376e-05
1	144377960	rs208161466	1920.97	0.00233873	0.00121614	0.52	9.81297e-06	1.88711e-05
1	144377960	rs208161466	1924.7	0.00236286	0.0012405	0.525	9.6627e-06	1.84051e-05
1	144377960	rs208161466	1928.43	0.00241952	0.00126541	0.523	7.8835e-06	1.50736e-05
1	144377960	rs208161466	1932.16	0.00247527	0.00129704	0.524	2.85682e-06	5.45195e-06
1	144377960	rs208161466	1935.89	0.00254463	0.00133339	0.524	3.06586e-06	5.85088e-06
1	144377960	rs208161466	1939.62	0.00258226	0.00136601	0.529	9.41264e-07	1.77933e-06
1	144377960	rs208161466	1943.35	0.00262806	0.00140076	0.533	1.17618e-06	2.20672e-06
1	144377960	rs208161466	1947.08	0.00268537	0.00143399	0.534	3.45982e-06	6.47906e-06
1	144377960	rs208161466	1950.81	0.00275769	0.00147261	0.534	5.52403e-06	1.03446e-05
1	144377960	rs208161466	1954.54	0.00283478	0.00151661	0.535	8.26567e-06	1.54498e-05
1	144377960	rs208161466	1958.27	0.00292595	0.00156538	0.535	6.91642e-06	1.29279e-05
1	144377960	rs208161466	1962	0.00299958	0.00161078	0.537	3.88839e-06	7.24095e-06
1	144377960	rs208161466	1965.73	0.00308744	0.00166104	0.538	1.07771e-06	2.00317e-06
1	144377960	rs208161466	1969.46	0.00317681	0.0017123	0.539	5.73262e-07	1.06357e-06
1	144377960	rs208161466	1973.19	0.0032774	0.00176324	0.538	5.25269e-08	9.76336e-08
1	144377960	rs208161466	1976.92	0.00337799	0.00181736	0.538	2.33591e-11	4.34183e-11
1	144377960	rs208161466	1980.65	0.00348203	0.00187333	0.538	5.75528e-08	1.06976e-07
1	144377960	rs208161466	1984.38	0.00358303	0.00192767	0.538	1.09332e-07	2.0322e-07
1	144377960	rs208161466	1988.11	0.00371472	0.00199109	0.536	5.80357e-08	1.08276e-07
1	144377960	rs208161466	1991.84	0.0038378	0.00204555	0.533	1.20805e-07	2.26651e-07
1	144377960	rs208161466	1995.57	0.0039355	0.00210549	0.535	8.92424e-07	1.66808e-06
1	144377960	rs208161466	1999.3	0.00404657	0.00216492	0.535	2.08994e-07	3.90643e-07
1	144377960	rs208161466	2003.03	0.00415675	0.00222386	0.535	1.02113e-07	1.90865e-07
1	144377960	rs208161466	2006.76	0.00425222	0.00228344	0.537	2.0968e-06	3.90465e-06
1	144377960	rs208161466	2010.49	0.00436304	0.00234295	0.537	1.81283e-06	3.37584e-06
1	144377960	rs208161466	2014.22	0.00447585	0.00240353	0.537	1.72669e-06	3.21544e-06
1	144377960	rs208161466	2017.95	0.00456019	0.00244882	0.537	3.55078e-06	6.61225e-06
1	144377960	rs208161466	2021.68	0.00465917	0.00250663	0.538	4.17559e-06	7.76132e-06
1	144377960	rs208161466	2025.41	0.00477073	0.00257142	0.539	5.77156e-06	1.07079e-05
1	144377960	rs208161466	2029.14	0.00488918	0.00263527	0.539	6.82535e-06	1.2663e-05
1	144377960	rs208161466	2032.87	0.00503845	0.00272076	0.54	9.37673e-06	1.73643e-05
1	144377960	rs208161466	2036.6	0.00516339	0.00277791	0.538	1.41893e-05	2.63742e-05
1	144377960	rs208161466	2040.33	0.00528375	0.00284266	0.538	1.10704e-05	2.0577e-05
1	144377960	rs208161466	2044.06	0.00542024	0.00291609	0.538	1.3254e-05	2.46357e-05
1	144377960	rs208161466	2047.79	0.00548768	0.00293591	0.535	2.25838e-05	4.22127e-05
1	144377960	rs208161466	2051.52	0.00563289	0.00301359	0.535	2.2075e-05	4.12618e-05
1	144377960	rs208161466	2055.25	0.00577508	0.00309544	0.536	1.71299e-05	3.19588e-05
1	144377960	rs208161466	2058.98	0.00588761	0.00314987	0.535	1.71602e-05	3.20752e-05
1	144377960	rs208161466	2062.71	0.0060153	0.00321818	0.535	1.43351e-05	2.67946e-05
1	144377960	rs208161466	2066.44	0.00614827	0.00328932	0.535	8.25489e-06	1.54297e-05
1	144377960	rs208161466	2070.17	0.00626881	0.00334128	0.533	1.22244e-05	2.29351e-05
1	144377960	rs208161466	2073.9	0.00638694	0.00339785	0.532	8.34277e-06	1.56819e-05
1	144377960	rs208161466	2077.63	0.00649057	0.00345298	0.532	9.38002e-06	1.76316e-05
1	144377960	rs208161466	2081.36	0.00660619	0.0035277	0.534	9.10391e-06	1.70485e-05
1	144377960	rs208161466	2085.09	0.00678399	0.00362265	0.534	1.11333e-05	2.08489e-05
1	144377960	rs208161466	2088.82	0.00689834	0.00366302	0.531	1.03106e-05	1.94173e-05
1	144377960	rs208161466	2092.55	0.00693358	0.00368173	0.531	1.10508e-05	2.08113e-05
1	144377960	rs208161466	2096.28	0.00701455	0.00372473	0.531	8.89174e-06	1.67453e-05
1	144377960	rs208161466	2100.01	0.00704276	0.00374675	0.532	7.32285e-06	1.37647e-05
1	144377960	rs208161466	2103.74	0.00705891	0.0037624	0.533	7.85338e-06	1.47343e-05
1	144377960	rs208161466	2107.47	0.00709578	0.00378205	0.533	1.71368e-05	3.21515e-05
1	144377960	rs208161466	2111.2	0.007109	0.00378909	0.533	1.37436e-05	2.57853e-05
1	144377960	rs208161466	2114.93	0.00707267	0.00376266	0.532	9.91994e-06	1.86465e-05
1	144377960	rs208161466	2118.66	0.00705465	0.00374602	0.531	1.3338e-05	2.51186e-05
1	144377960	rs208161466	2122.39	0.00704711	0.00374202	0.531	1.48671e-05	2.79984e-05
1	144377960	rs208161466	2126.12	0.00699216	0.00370585	0.53	2.24752e-05	4.24061e-05
1	144377960	rs208161466	2129.85	0.00696152	0.00368265	0.529	2.20604e-05	4.17021e-05
1	144377960	rs208161466	2133.58	0.00690644	0.0036535	0.529	2.7458e-05	5.19055e-05
1	144377960	rs208161466	2137.31	0.00683017	0.00361316	0.529	2.50024e-05	4.72635e-05
1	144377960	rs208161466	2141.04	0.00673553	0.00354962	0.527	2.22961e-05	4.23076e-05
1	144377960	rs208161466	2144.77	0.00670302	0.00351238	0.524	2.95102e-05	5.63171e-05
1	144377960	rs208161466	2148.5	0.00657563	0.00344563	0.524	3.52081e-05	6.71911e-05
1	144377960	rs208161466	2152.23	0.0065025	0.00339431	0.522	3.18114e-05	6.09413e-05
1	144377960	rs208161466	2155.96	0.00643292	0.00335155	0.521	2.89848e-05	5.5633e-05
1	144377960	rs208161466	2159.69	0.00626211	0.00326882	0.522	1.90186e-05	3.6434e-05
1	144377960	rs208161466	2163.42	0.00612419	0.00318458	0.52	2.14339e-05	4.1219e-05
1	144377960	rs208161466	2167.15	0.00605795	0.00313802	0.518	3.46402e-05	6.68729e-05
1	144377960	rs208161466	2170.88	0.00591005	0.0030555	0.517	3.57444e-05	6.9138e-05
1	144377960	rs208161466	2174.61	0.00575918	0.00298326	0.518	1.04057e-05	2.00882e-05
1	144377960	rs208161466	2178.34	0.00570073	0.00293588	0.515	4.33948e-05	8.42617e-05
1	144377960	rs208161466	2182.07	0.00559218	0.00287438	0.514	4.34055e-05	8.44464e-05
1	144377960	rs208161466	2185.8	0.00550278	0.00282292	0.513	3.92225e-05	7.64572e-05
1	144377960	rs208161466	2189.53	0.00538922	0.00276467	0.513	3.49805e-05	6.8188e-05
1	144377960	rs208161466	2193.26	0.0051759	0.00266041	0.514	1.57834e-05	3.0707e-05
1	144377960	rs208161466	2196.99	0.0050544	0.00259291	0.513	7.55302e-06	1.47232e-05
1	144377960	rs208161466	2200.72	0.00486247	0.00248958	0.512	6.87896e-07	1.34355e-06
1	144377960	rs208161466	2204.45	0.004652	0.00236787	0.509	9.33652e-06	1.83429e-05
1	144377960	rs208161466	2208.18	0.0044654	0.00228629	0.512	2.39051e-05	4.66897e-05
1	144377960	rs208161466	2211.91	0.00433481	0.00219775	0.507	4.38026e-05	8.63956e-05
1	144377960	rs208161466	2215.64	0.00421075	0.00213064	0.506	6.14679e-05	0.000121478
1	144377960	rs208161466	2219.37	0.00412829	0.00209717	0.508	5.20944e-05	0.000102548
1	144377960	rs208161466	2223.1	0.0040693	0.00205093	0.504	3.77731e-05	7.49467e-05
1	144377960	rs208161466	2226.83	0.00401109	0.00198549	0.495	6.57176e-05	0.000132763
1	144377960	rs208161466	2230.56	0.00393741	0.00192539	0.489	8.98499e-05	0.000183742
1	144377960	rs208161466	2234.29	0.00386327	0.00185437	0.48	4.47511e-05	9.32315e-05
1	144377960	rs208161466	2238.02	0.00373061	0.00178696	0.479	0.000154404	0.000322346
1	144377960	rs208161466	2241.75	0.00358019	0.00174355	0.487	8.88241e-05	0.00018239
1	144377960	rs208161466	2245.48	0.00346582	0.00169825	0.49	8.13955e-05	0.000166113
1	144377960	rs208161466	2249.21	0.00339193	0.00165526	0.488	0.000108306	0.000221938
1	144377960	rs208161466	2252.94	0.00324955	0.00161178	0.496	0.000103437	0.000208542
1	144377960	rs208161466	2256.67	0.00314264	0.00157132	0.5	5.58998e-05	0.0001118
1	144377960	rs208161466	2260.4	0.00306635	0.00153318	0.5	9.31809e-05	0.000186362
1	144377960	rs208161466	2264.13	0.00296866	0.00149324	0.503	2.16539e-05	4.30494e-05
1	144377960	rs208161466	2267.86	0.00285958	0.00142979	0.5	4.85214e-05	9.70427e-05
1	144377960	rs208161466	2271.59	0.00272867	0.00136434	0.5	0.000123421	0.000246843
1	144377960	rs208161466	2275.32	0.00264664	0.00132332	0.5	0.000143993	0.000287985
1	144377960	rs208161466	2279.05	0.00260609	0.00128741	0.494	6.77516e-05	0.000137149
1	144377960	rs208161466	2282.78	0.00257089	0.0012546	0.488	5.89195e-05	0.000120737
1	144377960	rs208161466	2286.51	0.00249921	0.00121462	0.486	2.53118e-05	5.20819e-05
1	144377960	rs208161466	2290.24	0.00239374	0.00115857	0.484	4.76537e-05	9.84581e-05
1	144377960	rs208161466	2293.97	0.00231225	0.00110526	0.478	8.29176e-05	0.000173468
1	144377960	rs208161466	2297.7	0.00221611	0.0010593	0.478	0.000116008	0.000242695
1	144377960	rs208161466	2301.43	0.00205501	0.000998734	0.486	0.000139219	0.000286459
1	144377960	rs208161466	2305.16	0.00199168	0.000967958	0.486	0.000213051	0.000438377
1	144377960	rs208161466	2308.89	0.00193432	0.000932344	0.482	0.000312798	0.000648959
1	144377960	rs208161466	2312.62	0.00182207	0.000883703	0.485	0.000402543	0.000829985
1	144377960	rs208161466	2316.35	0.00176797	0.000848625	0.48	0.000439229	0.00091506
1	144377960	rs208161466	2320.08	0.00169044	0.000808031	0.478	0.000501632	0.00104944
1	144377960	rs208161466	2323.81	0.0016493	0.000783417	0.475	0.000555	0.00116842
1	144377960	rs208161466	2327.54	0.00157515	0.000754497	0.479	0.000454135	0.000948089
1	144377960	rs208161466	2331.27	0.00150389	0.000723369	0.481	0.000298119	0.000619789
1	144377960	rs208161466	2335	0.00143818	0.000687448	0.478	0.000502653	0.00105158
1	144377960	rs208161466	2338.73	0.00137323	0.000655032	0.477	0.000846559	0.00177476
1	144377960	rs208161466	2342.46	0.00143252	0.000684745	0.478	0.000478441	0.00100092
1	144377960	rs208161466	2346.19	0.00138213	0.000650983	0.471	0.000682708	0.00144949
1	144377960	rs208161466	2349.92	0.00131543	0.000612988	0.466	0.00101613	0.00218053
1	144377960	rs208161466	2353.65	0.00133215	0.000610127	0.458	0.000815428	0.00178041
1	144377960	rs208161466	2357.38	0.00120767	0.000562774	0.466	0.000892523	0.00191529
1	144377960	rs208161466	2361.11	0.00120326	0.000537855	0.447	0.00155268	0.00347355
1	144377960	rs208161466	2364.84	0.00126635	0.000514136	0.406	0.00149985	0.0036942
1	144377960	rs208161466	2368.57	0.00126079	0.000490448	0.389	0.00170262	0.00437692
1	144377960	rs208161466	2372.3	0.00116716	0.00046803	0.401	0.00237819	0.00593064
1	144377960	rs208161466	2376.03	0.00111279	0.000449568	0.404	0.0025706	0.00636287
1	144377960	rs208161466	2379.76	0.00109102	0.000429863	0.394	0.00197219	0.00500555
1	144377960	rs208161466	2383.49	0.00107147	0.00041466	0.387	0.00323629	0.00836251
1	144377960	rs208161466	2387.22	0.00102795	0.000411181	0.4	0.00201475	0.00503687
1	144377960	rs208161466	2390.95	0.000947833	0.000394298	0.416	0.00196491	0.00472333
1	144377960	rs208161466	2394.68	0.000920959	0.000385882	0.419	0.00188406	0.00449657
1	144377960	rs208161466	2398.41	0.000888276	0.000381959	0.43	0.00243461	0.00566189
1	144377960	rs208161466	2402.14	0.000858819	0.000365857	0.426	0.00319406	0.0074978
1	144377960	rs208161466	2405.87	0.000831294	0.000357456	0.43	0.00284162	0.00660842
1	144377960	rs208161466	2409.6	0.00082999	0.000357726	0.431	0.00176387	0.0040925
1	144377960	rs208161466	2413.33	0.000809847	0.000349854	0.432	0.00257696	0.00596519
1	144377960	rs208161466	2417.06	0.00079259	0.000338436	0.427	0.0026878	0.00629462
1	144377960	rs208161466	2420.79	0.000789875	0.000331747	0.42	0.00271059	0.0064538
1	144377960	rs208161466	2424.52	0.000768384	0.000319648	0.416	0.00289022	0.00694764
1	144377960	rs208161466	2428.25	0.000719827	0.000295849	0.411	0.00301032	0.00732437
1	144377960	rs208161466	2431.98	0.000683726	0.00028443	0.416	0.00380091	0.00913679
1	144377960	rs208161466	2435.71	0.000645066	0.000269638	0.418	0.0039779	0.00951652
1	144377960	rs208161466	2439.44	0.000612328	0.000252892	0.413	0.00467655	0.0113234
1	144377960	rs208161466	2443.17	0.000590718	0.000243376	0.412	0.00391554	0.00950375
1	144377960	rs208161466	2446.9	0.000568279	0.000232426	0.409	0.005028	0.0122934
1	144377960	rs208161466	2450.63	0.000551814	0.000219622	0.398	0.00545931	0.0137169
1	144377960	rs208161466	2454.36	0.000516422	0.000207085	0.401	0.00521264	0.0129991
1	144377960	rs208161466	2458.09	0.000518426	0.000200631	0.387	0.00475874	0.0122965
1	144377960	rs208161466	2461.82	0.000495515	0.000188791	0.381	0.00458607	0.0120369
1	144377960	rs208161466	2465.55	0.000478786	0.000177151	0.37	0.00489584	0.013232
1	144377960	rs208161466	2469.28	0.000459719	0.000169636	0.369	0.00484394	0.0131272
1	144377960	rs208161466	2473.01	0.000436412	0.00015929	0.365	0.00658734	0.0180475
1	144377960	rs208161466	2476.74	0.000425782	0.000153282	0.36	0.00630536	0.0175149
1	144377960	rs208161466	2480.47	0.0004004	0.000142543	0.356	0.00637713	0.0179133
1	144377960	rs208161466	2484.2	0.000384968	0.000135124	0.351	0.00735979	0.0209681
1	144377960	rs208161466	2487.93	0.000365571	0.00012795	0.35	0.00575019	0.0164291
1	144377960	rs208161466	2491.66	0.000342742	0.000120988	0.353	0.0093577	0.0265091
1	144377960	rs208161466	2495.39	0.000337423	0.000113374	0.336	0.00896663	0.0266864
1	144377960	rs208161466	2499.12	0.000330755	0.000106834	0.323	0.00874085	0.0270615
1	144377960	rs208161466	2502.85	0.000314819	0.000102946	0.327	0.00748752	0.0228976
1	144377960	rs208161466	2506.58	0.000309274	9.7112e-05	0.314	0.0085562	0.027249
1	144377960	rs208161466	2510.31	0.000309731	9.04415e-05	0.292	0.00922603	0.031596
1	144377960	rs208161466	2514.04	0.00030811	8.6579e-05	0.281	0.00862274	0.0306859
1	144377960	rs208161466	2517.77	0.000304574	8.16258e-05	0.268	0.011107	0.0414442
1	144377960	rs208161466	2521.5	0.000293402	7.74581e-05	0.264	0.013561	0.0513676
1	144377960	rs208161466	2525.23	0.000288876	7.56856e-05	0.262	0.00959575	0.036625
1	144377960	rs208161466	2528.96	0.000278113	7.25874e-05	0.261	0.00880067	0.033719
1	144377960	rs208161466	2532.69	0.00026872	7.20169e-05	0.268	0.0114604	0.0427625
1	144377960	rs208161466	2536.42	0.000265077	7.07755e-05	0.267	0.0100014	0.0374584
1	144377960	rs208161466	2540.15	0.000270722	7.14707e-05	0.264	0.0122714	0.0464825
1	144377960	rs208161466	2543.88	0.000245572	6.85145e-05	0.279	0.00922944	0.0330804
1	144377960	rs208161466	2547.61	0.000233051	6.54875e-05	0.281	0.0146239	0.0520422
1	144377960	rs208161466	2551.34	0.000237782	6.39634e-05	0.269	0.0123418	0.0458802
1	144377960	rs208161466	2555.07	0.00023559	6.29025e-05	0.267	0.0128951	0.0482964
1	144377960	rs208161466	2558.8	0.000239427	6.05751e-05	0.253	0.0142078	0.0561572
1	144377960	rs208161466	2562.53	0.000219337	5.81242e-05	0.265	0.0138263	0.0521747
1	144377960	rs208161466	2566.26	0.000227132	5.74645e-05	0.253	0.0127388	0.0503512
1	144377960	rs208161466	2569.99	0.000227559	5.6207e-05	0.247	0.0141864	0.0574347
1	144377960	rs208161466	2573.72	0.000207065	5.36298e-05	0.259	0.0126521	0.0488497
1	144377960	rs208161466	2577.45	0.000211262	5.23929e-05	0.248	0.014235	0.0573994
1	144377960	rs208161466	2581.18	0.000198424	5.11934e-05	0.258	0.0124685	0.0483277
1	144377960	rs208161466	2584.91	0.000195555	5.04532e-05	0.258	0.0143848	0.0557552
1	144377960	rs208161466	2588.64	0.000191957	5.18284e-05	0.27	0.0110247	0.0408323
1	144377960	rs208161466	2592.37	0.000197956	5.16664e-05	0.261	0.0179549	0.0687926
1	144377960	rs208161466	2596.1	0.00021122	5.38612e-05	0.255	0.0142081	0.0557179
1	144377960	rs208161466	2599.83	0.000221972	5.59369e-05	0.252	0.0136517	0.0541736
1	144377960	rs208161466	2603.56	0.000217048	5.73006e-05	0.264	0.0158759	0.0601358
1	144377960	rs208161466	2607.29	0.000222571	6.16521e-05	0.277	0.0153665	0.0554749
1	144377960	rs208161466	2611.02	0.000213743	6.17719e-05	0.289	0.0132384	0.0458075
1	144377960	rs208161466	2614.75	0.000220661	6.46538e-05	0.293	0.0119341	0.0407308
1	144377960	rs208161466	2618.48	0.000258948	7.17285e-05	0.277	0.0150969	0.0545016
1	144377960	rs208161466	2622.21	0.000261619	7.45614e-05	0.285	0.0142375	0.0499563
1	144377960	rs208161466	2625.94	0.000272651	8.09774e-05	0.297	0.0143656	0.048369
1	144377960	rs208161466	2629.67	0.000268606	8.3805e-05	0.312	0.0123827	0.039688
1	144377960	rs208161466	2633.4	0.000270955	8.91441e-05	0.329	0.0105083	0.0319401
1	144377960	rs208161466	2637.13	0.000287826	9.35434e-05	0.325	0.0142814	0.0439428
1	144377960	rs208161466	2640.86	0.000288585	9.78303e-05	0.339	0.0127679	0.0376636
1	144377960	rs208161466	2644.59	0.000307597	0.000104583	0.34	0.0106217	0.0312402
1	144377960	rs208161466	2648.32	0.000326591	0.000111041	0.34	0.0105609	0.0310616
1	144377960	rs208161466	2652.05	0.00033499	0.000115906	0.346	0.00902195	0.026075
1	144377960	rs208161466	2655.78	0.000349261	0.000122241	0.35	0.0114367	0.0326764
1	144377960	rs208161466	2659.51	0.000358835	0.000125592	0.35	0.00903499	0.0258142
1	144377960	rs208161466	2663.24	0.000366641	0.000131624	0.359	0.0094532	0.026332
1	144377960	rs208161466	2666.97	0.000414494	0.000146316	0.353	0.00995522	0.0282018
1	144377960	rs208161466	2670.7	0.000447372	0.000159265	0.356	0.00831928	0.0233688
1	144377960	rs208161466	2674.43	0.000460031	0.000165611	0.36	0.00727047	0.0201958
1	144377960	rs208161466	2678.16	0.000477373	0.000171377	0.359	0.00623999	0.0173816
1	144377960	rs208161466	2681.89	0.000474889	0.000169061	0.356	0.0100834	0.0283241
1	144377960	rs208161466	2685.62	0.000457769	0.00016205	0.354	0.00841636	0.023775
1	144377960	rs208161466	2689.35	0.00046815	0.000165725	0.354	0.00639142	0.0180549
1	144377960	rs208161466	2693.08	0.000503495	0.000176223	0.35	0.0104408	0.029831
1	144377960	rs208161466	2696.81	0.00053174	0.000182919	0.344	0.0108428	0.0315197
1	144377960	rs208161466	2700.54	0.000535675	0.000189629	0.354	0.00956919	0.0270316
1	144377960	rs208161466	2704.27	0.000552676	0.000198963	0.36	0.00959969	0.0266658
1	144377960	rs208161466	2708	0.000576974	0.000206557	0.358	0.00868725	0.024266
1	144377960	rs208161466	2711.73	0.00059296	0.000212873	0.359	0.00886912	0.0247051
1	144377960	rs208161466	2715.46	0.000639938	0.000227818	0.356	0.00736337	0.0206836
1	144377960	rs208161466	2719.19	0.000668234	0.00023856	0.357	0.00699676	0.0195988
1	144377960	rs208161466	2722.92	0.000677421	0.000249291	0.368	0.00778162	0.0211457
1	144377960	rs208161466	2726.65	0.000687923	0.000255907	0.372	0.00805481	0.0216527
1	144377960	rs208161466	2730.38	0.000692142	0.000255401	0.369	0.00999732	0.027093
1	144377960	rs208161466	2734.11	0.000693494	0.000259367	0.374	0.00847057	0.0226486
1	144377960	rs208161466	2737.84	0.000710877	0.00026729	0.376	0.00880117	0.0234074
1	144377960	rs208161466	2741.57	0.000713674	0.000269769	0.378	0.011662	0.0308517
1	144377960	rs208161466	2745.3	0.000725139	0.000274103	0.378	0.00990077	0.0261925
1	144377960	rs208161466	2749.03	0.000756956	0.000287643	0.38	0.00621467	0.0163544
1	144377960	rs208161466	2752.76	0.000778342	0.00029577	0.38	0.00937811	0.0246792
1	144377960	rs208161466	2756.49	0.000813218	0.000310649	0.382	0.0112319	0.029403
1	144377960	rs208161466	2760.22	0.000860987	0.000332341	0.386	0.00880462	0.0228099
1	144377960	rs208161466	2763.95	0.000910171	0.000350416	0.385	0.0108312	0.0281329
1	144377960	rs208161466	2767.68	0.000946114	0.000364254	0.385	0.0107414	0.0278998
1	144377960	rs208161466	2771.41	0.000963584	0.000371943	0.386	0.0104049	0.0269558
1	144377960	rs208161466	2775.14	0.000990998	0.000375588	0.379	0.00758553	0.0200146
1	144377960	rs208161466	2778.87	0.00102273	0.000386591	0.378	0.0106573	0.0281938
1	144377960	rs208161466	2782.6	0.00104639	0.000399719	0.382	0.00946386	0.0247745
1	144377960	rs208161466	2786.33	0.00109355	0.000423204	0.387	0.00887467	0.022932
1	144377960	rs208161466	2790.06	0.00115535	0.000445963	0.386	0.00994482	0.0257638
1	144377960	rs208161466	2793.79	0.00115935	0.000455624	0.393	0.0129498	0.0329511
1	144377960	rs208161466	2797.52	0.00120242	0.000477361	0.397	0.0131845	0.0332104
1	144377960	rs208161466	2801.25	0.001267	0.000511867	0.404	0.0118989	0.0294527
1	144377960	rs208161466	2804.98	0.00134883	0.000548972	0.407	0.0103515	0.0254336
1	144377960	rs208161466	2808.71	0.00142411	0.000600974	0.422	0.0105507	0.0250018
1	144377960	rs208161466	2812.44	0.00158397	0.000676357	0.427	0.010836	0.025377
1	144377960	rs208161466	2816.17	0.00174351	0.000777605	0.446	0.0103956	0.0233086
1	144377960	rs208161466	2819.9	0.0019923	0.000920444	0.462	0.00950144	0.0205659
1	144377960	rs208161466	2823.63	0.00241308	0.00117276	0.486	0.00939141	0.0193239
1	144377960	rs208161466	2827.36	0.00309496	0.00154748	0.5	0.00832687	0.0166537
1	144377960	rs208161466	2831.09	0.00433522	0.00225432	0.52	0.00613469	0.0117975
1	144377960	rs208161466	2834.82	0.00712548	0.00379788	0.533	0.00284831	0.00534392
1	144377960	rs208161466	2838.55	0.0139702	0.00758581	0.543	0.00215806	0.00397432
1	144377960	rs208161466	2842.28	0.0320265	0.0174865	0.546	0.00168351	0.00308336
1	144377960	rs208161466	2846.01	0.0823976	0.0449067	0.545	0.000772059	0.00141662
1	144377960	rs208161466	2849.74	0.169408	0.09165	0.541	0.000487024	0.00090023
1	144377960	rs208161466	2853.47	0.242718	0.130339	0.537	0.00066986	0.00124741
1	144377960	rs208161466	2857.2	0.215649	0.116019	0.538	0.000614748	0.00114265
1	144377960	rs208161466	2860.93	0.135548	0.0731958	0.54	0.00071758	0.00132885
1	144377960	rs208161466	2864.66	0.079561	0.0432016	0.543	0.00100676	0.00185407
1	144377960	rs208161466	2868.39	0.0544331	0.0297205	0.546	0.00113553	0.00207972
1	144377960	rs208161466	2872.12	0.0438421	0.0239378	0.546	0.00142722	0.00261396
1	144377960	rs208161466	2875.85	0.0352138	0.0192267	0.546	0.00176945	0.00324075
1	144377960	rs208161466	2879.58	0.0286082	0.0156201	0.546	0.00145483	0.00266453
1	144377960	rs208161466	2883.31	0.0273445	0.0149301	0.546	0.00164327	0.00300965
1	144377960	rs208161466	2887.04	0.0311682	0.017049	0.547	0.00155007	0.00283377
1	144377960	rs208161466	2890.77	0.0398761	0.0217325	0.545	0.00140461	0.00257727
1	144377960	rs208161466	2894.5	0.0532608	0.0290271	0.545	0.00122362	0.00224517
1	144377960	rs208161466	2898.23	0.0712929	0.0388546	0.545	0.000956391	0.00175485
1	144377960	rs208161466	2901.96	0.0960569	0.052351	0.545	0.000891342	0.00163549
1	144377960	rs208161466	2905.69	0.132434	0.0720441	0.544	0.000920085	0.00169133
1	144377960	rs208161466	2909.42	0.190288	0.103136	0.542	0.000625798	0.00115461
1	144377960	rs208161466	2913.15	0.290836	0.157342	0.541	0.000572692	0.00105858
1	144377960	rs208161466	2916.88	0.459558	0.248161	0.54	0.000523676	0.000969771
1	144377960	rs208161466	2920.61	0.674093	0.363336	0.539	0.000486193	0.000902028
1	144377960	rs208161466	2924.34	0.79839	0.429534	0.538	0.000503782	0.000936397
1	144377960	rs208161466	2928.07	0.742595	0.399516	0.538	0.000555469	0.00103247
1	144377960	rs208161466	2931.8	0.578571	0.31185	0.539	0.000618574	0.00114763
1	144377960	rs208161466	2935.53	0.38917	0.210152	0.54	0.000688794	0.00127554
1	144377960	rs208161466	2939.26	0.236464	0.127691	0.54	0.000900793	0.00166813
1	144377960	rs208161466	2942.99	0.144223	0.0780248	0.541	0.00115349	0.00213214
1	144377960	rs208161466	2946.72	0.0982862	0.0534677	0.544	0.00155662	0.00286143
1	144377960	rs208161466	2950.45	0.0793307	0.0432352	0.545	0.00184385	0.0033832
1	144377960	rs208161466	2954.18	0.0720781	0.0393546	0.546	0.00216588	0.00396681
1	144377960	rs208161466	2957.91	0.0622538	0.0341151	0.548	0.00241849	0.0044133
1	144377960	rs208161466	2961.64	0.045524	0.0249472	0.548	0.00386936	0.00706088
1	144377960	rs208161466	2965.37	0.0269144	0.0146145	0.543	0.00521942	0.0096122
1	144377960	rs208161466	2969.1	0.0131284	0.00681363	0.519	0.00579337	0.0111626
1	144377960	rs208161466	2972.83	0.00631215	0.00278366	0.441	0.0138284	0.031357
1	144377960	rs208161466	2976.56	0.004652	0.00159098	0.342	0.0120974	0.0353727
1	144377960	rs208161466	2980.29	0.00599662	0.00206883	0.345	0.0086497	0.0250716
1	144377960	rs208161466	2984.02	0.00855001	0.00329175	0.385	0.00883556	0.0229495
1	144377960	rs208161466	2987.75	0.0118988	0.00504508	0.424	0.00414083	0.00976612
1	144377960	rs208161466	2991.48	0.0155376	0.0069764	0.449	0.00499585	0.0111266
1	144377960	rs208161466	2995.21	0.0187524	0.00862609	0.46	0.00432836	0.00940948
1	144377960	rs208161466	2998.94	0.0223139	0.0106214	0.476	0.00385612	0.00810109
1	144377960	rs208161466	3002.67	0.0246502	0.0118568	0.481	0.00219318	0.00455962
1	144377960	rs208161466	3006.4	0.0277058	0.0133542	0.482	0.0018658	0.00387095
1	144377960	rs208161466	3010.13	0.0308546	0.0148411	0.481	0.00165531	0.0034414
1	144377960	rs208161466	3013.86	0.0357821	0.0174974	0.489	0.00151212	0.00309226
1	144377960	rs208161466	3017.59	0.0399979	0.019319	0.483	0.00127001	0.00262942
1	144377960	rs208161466	3021.32	0.0447364	0.0216077	0.483	0.0014266	0.00295362
1	144377960	rs208161466	3025.05	0.0497275	0.0239686	0.482	0.00117907	0.00244621
1	144377960	rs208161466	3028.78	0.0549693	0.0264952	0.482	0.000777328	0.00161271
1	144377960	rs208161466	3032.51	0.0598972	0.0289304	0.483	0.00068253	0.00141311
1	144377960	rs208161466	3036.24	0.0650023	0.0313311	0.482	0.000597119	0.00123884
1	144377960	rs208161466	3039.97	0.0700149	0.0337472	0.482	0.000509913	0.00105791
1	144377960	rs208161466	3043.7	0.0744139	0.0359419	0.483	0.000504024	0.00104353
1	144377960	rs208161466	3047.43	0.079711	0.0386598	0.485	0.000504576	0.00104036
1	144377960	rs208161466	3051.16	0.0843495	0.0410782	0.487	0.000590795	0.00121313
1	144377960	rs208161466	3054.89	0.0884755	0.0430876	0.487	0.000486827	0.000999645
1	144377960	rs208161466	3058.62	0.0922766	0.0447541	0.485	0.000551046	0.00113618
1	144377960	rs208161466	3062.35	0.0976336	0.0473523	0.485	0.000510514	0.00105261
1	144377960	rs208161466	3066.08	0.102182	0.0495582	0.485	0.000466743	0.000962356
1	144377960	rs208161466	3069.81	0.106509	0.0518697	0.487	0.000437988	0.00089936
1	144377960	rs208161466	3073.54	0.11149	0.0538498	0.483	0.00033043	0.00068412
1	144377960	rs208161466	3077.27	0.114167	0.0550285	0.482	0.000319921	0.000663736
1	144377960	rs208161466	3081	0.115187	0.0555199	0.482	0.00029971	0.000621806
1	144377960	rs208161466	3084.73	0.116176	0.0558807	0.481	0.000365455	0.000759782
1	144377960	rs208161466	3088.46	0.12019	0.0580516	0.483	0.000305104	0.000631686
1	144377960	rs208161466	3092.19	0.122729	0.0590325	0.481	0.000187741	0.000390314
1	144377960	rs208161466	3095.92	0.120299	0.0576233	0.479	0.000167363	0.000349402
1	144377960	rs208161466	3099.65	0.115105	0.0552504	0.48	0.000126814	0.000264195
1	144377960	rs208161466	3103.38	0.109835	0.0525009	0.478	0.000150073	0.000313961
1	144377960	rs208161466	3107.11	0.103645	0.0489203	0.472	7.28971e-05	0.000154443
1	144377960	rs208161466	3110.84	0.095764	0.044626	0.466	7.75985e-05	0.00016652
1	144377960	rs208161466	3114.57	0.088165	0.0402914	0.457	3.57558e-05	7.82402e-05
1	144377960	rs208161466	3118.3	0.0794505	0.0350377	0.441	4.95672e-05	0.000112397
1	144377960	rs208161466	3122.03	0.0682141	0.0294003	0.431	4.24168e-05	9.84149e-05
1	144377960	rs208161466	3125.76	0.057691	0.0238264	0.413	2.8491e-05	6.89856e-05
1	144377960	rs208161466	3129.49	0.0470739	0.0183117	0.389	3.28568e-05	8.44648e-05
1	144377960	rs208161466	3133.22	0.0384672	0.0136174	0.354	2.4125e-05	6.81498e-05
1	144377960	rs208161466	3136.95	0.0306672	0.00978285	0.319	0.000172884	0.000541956
1	144377960	rs208161466	3140.68	0.0245038	0.00651801	0.266	0.000117999	0.000443607
1	144377960	rs208161466	3144.41	0.019765	0.00413088	0.209	0.000193001	0.00092345
1	144377960	rs208161466	3148.14	0.0162912	0.00250884	0.154	0.000159603	0.00103638
1	144377960	rs208161466	3151.87	0.0143163	0.00160343	0.112	6.43382e-05	0.000574448
1	144377960	rs208161466	3155.6	0.0127122	0.000940704	0.074	0.000156688	0.00211741
1	144377960	rs208161466	3159.33	0.0116348	0.000477026	0.041	0.000226174	0.00551643
1	144377960	rs208161466	3163.06	0.0112711	0.000270505	0.024	0.000182042	0.00758507
1	144377960	rs208161466	3166.79	0.0119029	0.000119029	0.01	0.00020588	0.020588
1	144377960	rs208161466	3170.52	0.0110514	9.94629e-05	0.009	8.68624e-05	0.00965138
1	144377960	rs208161466	3174.25	0.0113974	6.83843e-05	0.006	1.63305e-05	0.00272176
1	144377960	rs208161466	3177.98	0.0122418	7.34509e-05	0.006	4.26107e-05	0.00710178
1	144377960	rs208161466	3181.71	0.0138578	0.000110862	0.008	3.18891e-05	0.00398614
1	144377960	rs208161466	3185.44	0.0140187	8.41124e-05	0.006	3.13323e-05	0.00522206
1	144377960	rs208161466	3189.17	0.0132971	0.000146268	0.011	1.92454e-06	0.000174958
1	144377960	rs208161466	3192.9	0.012832	0.000153984	0.012	6.77762e-06	0.000564802
1	144377960	rs208161466	3196.64	0.0128132	0.000140945	0.011	2.00934e-05	0.00182668
1	144377960	rs208161466	3200.37	0.0136159	0.000136159	0.01	7.302e-05	0.007302
1	144377960	rs208161466	3204.1	0.0145635	0.000131071	0.009	8.42026e-05	0.00935584
1	144377960	rs208161466	3207.83	0.0141287	0.000169544	0.012	5.86655e-05	0.00488879
1	144377960	rs208161466	3211.56	0.0139674	0.000181576	0.013	4.26319e-05	0.00327938
1	144377960	rs208161466	3215.29	0.0164932	0.000197918	0.012	5.98142e-05	0.00498452
1	144377960	rs208161466	3219.02	0.0183039	0.000219646	0.012	0.000118281	0.00985677
1	144377960	rs208161466	3222.75	0.0180945	0.000235228	0.013	0.000167913	0.0129164
1	144377960	rs208161466	3226.48	0.0181854	0.000290967	0.016	5.13787e-05	0.00321117
1	144377960	rs208161466	3230.21	0.0180686	0.000234892	0.013	3.41792e-05	0.00262917
1	144377960	rs208161466	3233.94	0.018073	0.000216875	0.012	1.18228e-05	0.00098523
1	144377960	rs208161466	3237.67	0.0182572	0.0002556	0.014	2.98539e-05	0.00213242
1	144377960	rs208161466	3241.4	0.0186949	0.000299118	0.016	0.00016544	0.01034
1	144377960	rs208161466	3245.13	0.0200391	0.000280547	0.014	0.000177348	0.0126677
1	144377960	rs208161466	3248.86	0.0202003	0.000323204	0.016	6.14662e-05	0.00384164
1	144377960	rs208161466	3252.59	0.0211206	0.00038017	0.018	9.50113e-07	5.27841e-05
1	144377960	rs208161466	3256.32	0.0194724	0.000272613	0.014	2.14064e-05	0.00152903
1	144377960	rs208161466	3260.05	0.0189377	0.00024619	0.013	8.18767e-05	0.00629821
1	144377960	rs208161466	3263.78	0.0181924	0.000254693	0.014	8.4397e-05	0.00602836
1	144377960	rs208161466	3267.51	0.0184069	0.000312918	0.017	9.27699e-05	0.00545705
1	144377960	rs208161466	3271.24	0.019492	0.000370347	0.019	5.96642e-05	0.00314022
1	144377960	rs208161466	3274.97	0.0193946	0.000271524	0.014	3.7624e-05	0.00268743
1	144377960	rs208161466	3278.7	0.0185474	0.000185474	0.01	4.42029e-07	4.42029e-05
1	144377960	rs208161466	3282.43	0.0198203	0.000218023	0.011	2.29516e-06	0.000208651
1	144377960	rs208161466	3286.16	0.0200826	0.000301239	0.015	1.19878e-05	0.000799188
1	144377960	rs208161466	3289.89	0.0219533	0.000329299	0.015	9.12814e-06	0.000608543
1	144377960	rs208161466	3293.62	0.0223092	0.000356947	0.016	4.05333e-05	0.00253333
1	144377960	rs208161466	3297.35	0.023591	0.000424639	0.018	1.57825e-05	0.000876804
1	144377960	rs208161466	3301.08	0.0213639	0.000427278	0.02	1.30148e-05	0.000650741
1	144377960	rs208161466	3304.81	0.0206063	0.000309095	0.015	4.74676e-05	0.00316451
1	144377960	rs208161466	3308.54	0.0214027	0.000363845	0.017	4.08439e-05	0.00240258
1	144377960	rs208161466	3312.27	0.0229887	0.000413796	0.018	2.61233e-05	0.0014513
1	144377960	rs208161466	3316	0.0238065	0.000452323	0.019	2.36883e-05	0.00124675
1	144377960	rs208161466	3319.73	0.0223166	0.000446331	0.02	2.29763e-05	0.00114882
1	144377960	rs208161466	3323.46	0.0220767	0.000463612	0.021	2.45495e-06	0.000116903
1	144377960	rs208161466	3327.19	0.0212533	0.000361306	0.017	2.09161e-06	0.000123036
1	144377960	rs208161466	3330.92	0.021959	0.000351344	0.016	8.6093e-05	0.00538081
1	144377960	rs208161466	3334.65	0.0218407	0.000283929	0.013	0.00025701	0.01977
1	144377960	rs208161466	3338.38	0.0225552	0.000248107	0.011	0.000133502	0.0121365
1	144377960	rs208161466	3342.11	0.0222315	0.000266778	0.012	4.0255e-05	0.00335458
1	144377960	rs208161466	3345.84	0.0240981	0.000289177	0.012	1.23691e-05	0.00103076
1	144377960	rs208161466	3349.57	0.0252631	0.000353683	0.014	7.84288e-06	0.000560206
1	144377960	rs208161466	3353.3	0.0241454	0.000410472	0.017	8.76673e-05	0.0051569
1	144377960	rs208161466	3357.03	0.0253937	0.000482481	0.019	0.000149799	0.00788417
1	144377960	rs208161466	3360.76	0.022806	0.000410508	0.018	8.16724e-05	0.00453736
1	144377960	rs208161466	3364.49	0.0192137	0.000288205	0.015	8.72363e-06	0.000581575
1	144377960	rs208161466	3368.22	0.0210203	0.000231223	0.011	4.40677e-05	0.00400615
1	144377960	rs208161466	3371.95	0.0215604	0.000258725	0.012	2.20767e-05	0.00183973
1	144377960	rs208161466	3375.68	0.0215041	0.000301057	0.014	1.00117e-05	0.000715125
1	144377960	rs208161466	3379.41	0.021145	0.00025374	0.012	1.50599e-05	0.00125499
1	144377960	rs208161466	3383.14	0.0205218	0.000205218	0.01	7.36508e-05	0.00736508
1	144377960	rs208161466	3386.87	0.0197857	0.000178071	0.009	1.16718e-07	1.29687e-05
1	144377960	rs208161466	3390.6	0.0179618	0.000161656	0.009	4.07852e-07	4.53169e-05
1	144377960	rs208161466	3394.33	0.0173173	0.000173173	0.01	6.82134e-05	0.00682134
1	144377960	rs208161466	3398.06	0.0168244	0.000117771	0.007	1.22255e-05	0.00174651
1	144377960	rs208161466	3401.79	0.0160691	0.000128553	0.008	3.75929e-06	0.000469911
1	144377960	rs208161466	3405.52	0.0152668	0.000122135	0.008	1.79892e-05	0.00224865
1	144377960	rs208161466	3409.25	0.0155175	7.75873e-05	0.005	2.37524e-08	4.75047e-06
1	144377960	rs208161466	3412.98	0.0159673	7.98365e-05	0.005	8.50075e-06	0.00170015
1	144377960	rs208161466	3416.71	0.0169485	8.47427e-05	0.005	9.54251e-05	0.019085
1	144377960	rs208161466	3420.44	0.0162295	9.73767e-05	0.006	0.000107905	0.0179842
1	144377960	rs208161466	3424.17	0.0153205	0.000168525	0.011	1.3835e-05	0.00125773
1	144377960	rs208161466	3427.9	0.0159008	0.00020671	0.013	2.6184e-06	0.000201415
1	144377960	rs208161466	3431.63	0.0156963	0.00017266	0.011	1.65473e-07	1.5043e-05
1	144377960	rs208161466	3435.36	0.0133404	0.000133404	0.01	8.44691e-08	8.44691e-06
1	144377960	rs208161466	3439.09	0.0122829	0.000171961	0.014	8.15567e-07	5.82548e-05
1	144377960	rs208161466	3442.82	0.0129605	0.000233289	0.018	1.1875e-06	6.59722e-05
1	144377960	rs208161466	3446.55	0.0124754	0.000286934	0.023	3.16993e-05	0.00137823
1	144377960	rs208161466	3450.28	0.0128019	0.000358452	0.028	1.37389e-05	0.000490674
1	144377960	rs208161466	3454.01	0.013763	0.000426653	0.031	3.56295e-07	1.14934e-05
1	144377960	rs208161466	3457.74	0.0140116	0.000658546	0.047	2.74345e-07	5.83712e-06
1	144377960	rs208161466	3461.47	0.0160901	0.00122285	0.076	5.33688e-06	7.02221e-05
1	144377960	rs208161466	3465.2	0.0201037	0.00219131	0.109	0.00010136	0.000929904
1	144377960	rs208161466	3468.93	0.0232129	0.00345873	0.149	0.000181896	0.00122078
1	144377960	rs208161466	3472.66	0.0291187	0.00567814	0.195	0.000154379	0.000791688
1	144377960	rs208161466	3476.39	0.0368224	0.00887421	0.241	0.000103265	0.000428484
1	144377960	rs208161466	3480.12	0.0449206	0.011859	0.264	6.93792e-05	0.0002628
1	144377960	rs208161466	3483.85	0.0543029	0.0159651	0.294	0.000157322	0.00053511
1	144377960	rs208161466	3487.58	0.0632865	0.0196821	0.311	0.00012237	0.000393471
1	144377960	rs208161466	3491.31	0.068787	0.0220806	0.321	0.000282032	0.000878605
1	144377960	rs208161466	3495.04	0.0710032	0.0235021	0.331	0.000129009	0.000389755
1	144377960	rs208161466	3498.77	0.0670573	0.0223301	0.333	7.71824e-05	0.000231779
1	144377960	rs208161466	3502.5	0.0585546	0.0196158	0.335	7.89995e-05	0.000235819
1	144377960	rs208161466	3506.23	0.0507303	0.0164873	0.325	6.34293e-05	0.000195167
1	144377960	rs208161466	3509.96	0.0415062	0.0126179	0.304	0.000107182	0.000352572
1	144377960	rs208161466	3513.69	0.0316805	0.00836364	0.264	0.000115665	0.000438125
1	144377960	rs208161466	3517.42	0.0246392	0.00527279	0.214	5.30022e-05	0.000247674
1	144377960	rs208161466	3521.15	0.0178282	0.00281685	0.158	7.43497e-05	0.000470568
1	144377960	rs208161466	3524.88	0.0116359	0.00133813	0.115	9.15172e-05	0.000795802
1	144377960	rs208161466	3528.61	0.00848504	0.000644863	0.076	5.34839e-05	0.000703736
1	144377960	rs208161466	3532.34	0.00721809	0.000295942	0.041	5.50922e-05	0.00134371
1	144377960	rs208161466	3536.07	0.00606351	0.000181905	0.03	6.22049e-05	0.0020735
1	144377960	rs208161466	3539.8	0.00546713	0.000109343	0.02	3.20548e-05	0.00160274
1	144377960	rs208161466	3543.53	0.00555436	8.88698e-05	0.016	7.92855e-06	0.000495534
1	144377960	rs208161466	3547.26	0.00552067	8.83307e-05	0.016	4.28204e-05	0.00267628
1	144377960	rs208161466	3550.99	0.00536094	8.04141e-05	0.015	2.98769e-05	0.00199179
1	144377960	rs208161466	3554.72	0.00490897	7.85436e-05	0.016	1.16578e-05	0.000728615
1	144377960	rs208161466	3558.45	0.00448148	7.61851e-05	0.017	2.7046e-07	1.59094e-05
1	144377960	rs208161466	3562.18	0.00458221	7.78976e-05	0.017	8.71248e-06	0.000512499
1	144377960	rs208161466	3565.91	0.00486264	9.72528e-05	0.02	1.54847e-05	0.000774233
1	144377960	rs208161466	3569.64	0.00472823	8.51082e-05	0.018	2.17187e-05	0.00120659
1	144377960	rs208161466	3573.37	0.0044405	8.43695e-05	0.019	3.34964e-05	0.00176297
1	144377960	rs208161466	3577.1	0.00519097	0.000114201	0.022	9.39913e-05	0.00427233
1	144377960	rs208161466	3580.83	0.00534877	0.000144417	0.027	3.28089e-05	0.00121514
1	144377960	rs208161466	3584.56	0.00530459	0.000122006	0.023	6.5416e-06	0.000284417
1	144377960	rs208161466	3588.29	0.00541996	9.21393e-05	0.017	6.40821e-08	3.76954e-06
1	144377960	rs208161466	3592.02	0.00507565	9.64373e-05	0.019	3.88573e-07	2.04512e-05
1	144377960	rs208161466	3595.75	0.00460008	0.000101202	0.022	4.7695e-08	2.16796e-06
1	144377960	rs208161466	3599.48	0.00477549	0.000124163	0.026	1.07332e-08	4.12815e-07
1	144377960	rs208161466	3603.21	0.00504501	0.000156395	0.031	2.5956e-06	8.37292e-05
1	144377960	rs208161466	3606.94	0.00485114	0.000203748	0.042	1.58285e-07	3.7687e-06
1	144377960	rs208161466	3610.67	0.00520889	0.000265654	0.051	3.57329e-06	7.00644e-05
1	144377960	rs208161466	3614.4	0.00567297	0.000351724	0.062	1.82497e-05	0.00029435
1	144377960	rs208161466	3618.13	0.00528292	0.000417351	0.079	8.11442e-05	0.00102714
1	144377960	rs208161466	3621.86	0.00652823	0.000554899	0.085	8.98465e-05	0.00105702
1	144377960	rs208161466	3625.59	0.00696918	0.000773579	0.111	0.000205634	0.00185256
1	144377960	rs208161466	3629.32	0.00728309	0.00122356	0.168	0.000398689	0.00237315
1	144377960	rs208161466	3633.05	0.0100196	0.0021442	0.214	0.000291864	0.00136385
1	144377960	rs208161466	3636.78	0.012746	0.0034669	0.272	0.000482674	0.00177454
1	144377960	rs208161466	3640.51	0.0165388	0.00530895	0.321	0.00026178	0.000815515
1	144377960	rs208161466	3644.24	0.0213277	0.00784859	0.368	0.000372932	0.0010134
1	144377960	rs208161466	3647.97	0.0285395	0.0109877	0.385	0.000380454	0.000988192
1	144377960	rs208161466	3651.7	0.0375437	0.0144919	0.386	0.000223872	0.000579979
1	144377960	rs208161466	3655.43	0.0456808	0.0179982	0.394	0.000262841	0.000667109
1	144377960	rs208161466	3659.16	0.0501577	0.0204643	0.408	0.000325587	0.000798006
1	144377960	rs208161466	3662.89	0.0503115	0.019873	0.395	0.000213481	0.000540457
1	144377960	rs208161466	3666.62	0.0451972	0.0164518	0.364	0.000301868	0.000829307
1	144377960	rs208161466	3670.35	0.0426653	0.0137809	0.323	0.000378617	0.00117219
1	144377960	rs208161466	3674.08	0.0323505	0.0108051	0.334	0.000526359	0.00157592
1	144377960	rs208161466	3677.81	0.026887	0.00793167	0.295	0.000436751	0.00148051
1	144377960	rs208161466	3681.54	0.027955	0.00578669	0.207	0.000702621	0.0033943
1	144377960	rs208161466	3685.27	0.0264482	0.00396723	0.15	0.000445068	0.00296712
1	144377960	rs208161466	3689	0.0175519	0.00184295	0.105	0.000534969	0.00509494
1	144377960	rs208161466	3692.73	0.0161687	0.00111564	0.069	0.000511134	0.00740774
1	144377960	rs208161466	3696.46	0.0137749	0.00097802	0.071	0.00038323	0.00539761
1	144377960	rs208161466	3700.19	0.013307	0.000891571	0.067	0.000409482	0.00611166
1	144377960	rs208161466	3703.92	0.0121177	0.00107848	0.089	0.000344366	0.00386928
1	144377960	rs208161466	3707.65	0.0131941	0.00147774	0.112	0.000536517	0.00479033
1	144377960	rs208161466	3711.38	0.0147479	0.00190248	0.129	0.000285441	0.00221272
1	144377960	rs208161466	3715.11	0.0144818	0.00199849	0.138	0.000279912	0.00202834
1	144377960	rs208161466	3718.84	0.0171223	0.00260259	0.152	0.000349379	0.00229854
1	144377960	rs208161466	3722.57	0.0171513	0.00320729	0.187	0.000165051	0.000882624
1	144377960	rs208161466	3726.3	0.0183593	0.0034699	0.189	0.000245258	0.00129766
1	144377960	rs208161466	3730.03	0.0185612	0.00361943	0.195	0.00014313	0.000734001
1	144377960	rs208161466	3733.76	0.0172193	0.00368492	0.214	0.000139142	0.000650197
1	144377960	rs208161466	3737.49	0.0181136	0.00340536	0.188	0.000203255	0.00108114
1	144377960	rs208161466	3741.22	0.0174681	0.0033888	0.194	0.000114534	0.000590383
1	144377960	rs208161466	3744.95	0.0168803	0.00298781	0.177	0.00010234	0.000578194
1	144377960	rs208161466	3748.68	0.0136751	0.00233843	0.171	0.000373105	0.0021819
1	144377960	rs208161466	3752.41	0.0144524	0.00221122	0.153	0.000351633	0.00229826
1	144377960	rs208161466	3756.14	0.0147445	0.00213796	0.145	0.000363741	0.00250856
1	144377960	rs208161466	3759.87	0.0151559	0.00210667	0.139	0.00028975	0.00208453
1	144377960	rs208161466	3763.6	0.0145683	0.00211241	0.145	0.000334139	0.00230441
1	144377960	rs208161466	3767.33	0.0146129	0.00223577	0.153	0.000361145	0.00236043
1	144377960	rs208161466	3771.06	0.0155621	0.00230319	0.148	0.000429842	0.00290434
1	144377960	rs208161466	3774.79	0.0162822	0.0023772	0.146	0.000528581	0.00362042
1	144377960	rs208161466	3778.52	0.0178466	0.00255206	0.143	0.000321889	0.00225097
1	144377960	rs208161466	3782.25	0.0188775	0.00273723	0.145	0.000398308	0.00274695
1	144377960	rs208161466	3785.98	0.0190243	0.00292975	0.154	0.000346507	0.00225004
1	144377960	rs208161466	3789.71	0.0192992	0.00293347	0.152	0.000304652	0.00200429
1	144377960	rs208161466	3793.44	0.0202147	0.00313328	0.155	0.000179532	0.00115827
1	144377960	rs208161466	3797.17	0.0211528	0.00329984	0.156	0.000145653	0.000933673
1	144377960	rs208161466	3800.9	0.0216028	0.00334843	0.155	0.000238182	0.00153666
1	144377960	rs208161466	3804.63	0.0206953	0.00335264	0.162	0.000229462	0.00141643
1	144377960	rs208161466	3808.36	0.019471	0.00336847	0.173	0.000246277	0.00142356
1	144377960	rs208161466	3812.09	0.0193113	0.00337947	0.175	0.000198	0.00113143
1	144377960	rs208161466	3815.82	0.0184481	0.00319153	0.173	0.000275175	0.0015906
1	144377960	rs208161466	3819.55	0.0160301	0.00302969	0.189	0.000387535	0.00205045
1	144377960	rs208161466	3823.28	0.0166679	0.00295021	0.177	0.000360469	0.00203655
1	144377960	rs208161466	3827.01	0.0155657	0.0027707	0.178	0.000349288	0.00196229
1	144377960	rs208161466	3830.74	0.0151267	0.00272281	0.18	0.000343866	0.00191037
1	144377960	rs208161466	3834.47	0.0135688	0.00253736	0.187	0.000359257	0.00192116
1	144377960	rs208161466	3838.2	0.0133739	0.00243404	0.182	0.000288097	0.00158295
1	144377960	rs208161466	3841.93	0.0154778	0.00252288	0.163	0.000317766	0.00194949
1	144377960	rs208161466	3845.66	0.0150369	0.00246605	0.164	0.000281343	0.00171551
1	144377960	rs208161466	3849.39	0.0145776	0.0024053	0.165	0.000280584	0.00170051
1	144377960	rs208161466	3853.12	0.0158354	0.00243865	0.154	0.00033575	0.00218019
1	144377960	rs208161466	3856.85	0.0157002	0.00244923	0.156	0.000298967	0.00191646
1	144377960	rs208161466	3860.58	0.0146989	0.00246942	0.168	0.000384088	0.00228624
1	144377960	rs208161466	3864.31	0.0152955	0.00249317	0.163	0.000337986	0.00207353
1	144377960	rs208161466	3868.04	0.017466	0.00268976	0.154	0.000322279	0.00209272
1	144377960	rs208161466	3871.77	0.0171015	0.00273623	0.16	0.000291483	0.00182177
1	144377960	rs208161466	3875.5	0.0172643	0.00283134	0.164	0.000325975	0.00198766
1	144377960	rs208161466	3879.23	0.0152952	0.00276843	0.181	0.000206377	0.00114021
1	144377960	rs208161466	3882.96	0.014233	0.00273274	0.192	0.000303371	0.00158006
1	144377960	rs208161466	3886.69	0.014363	0.0028295	0.197	0.000242308	0.00122999
1	144377960	rs208161466	3890.42	0.0130219	0.00277367	0.213	0.000238234	0.00111847
1	144377960	rs208161466	3894.15	0.0131515	0.00281442	0.214	0.000265768	0.00124191
1	144377960	rs208161466	3897.88	0.0156664	0.00294528	0.188	0.000217781	0.00115841
1	144377960	rs208161466	3901.61	0.0171095	0.00302838	0.177	0.000174502	0.000985889
1	144377960	rs208161466	3905.34	0.015455	0.00290555	0.188	0.000114295	0.000607954
1	144377960	rs208161466	3909.07	0.0162169	0.00288661	0.178	0.000152027	0.000854082
1	144377960	rs208161466	3912.8	0.0160959	0.00288117	0.179	0.000142471	0.000795927
1	144377960	rs208161466	3916.53	0.0158981	0.00286165	0.18	0.000140047	0.00077804
1	144377960	rs208161466	3920.26	0.0153901	0.00278561	0.181	0.000166893	0.00092206
1	144377960	rs208161466	3923.99	0.0149636	0.00279819	0.187	0.000182787	0.000977471
1	144377960	rs208161466	3927.72	0.0137778	0.00267288	0.194	0.000190396	0.000981421
1	144377960	rs208161466	3931.45	0.0125761	0.00262841	0.209	0.000348937	0.00166956
1	144377960	rs208161466	3935.18	0.0119285	0.00250499	0.21	0.000276578	0.00131704
1	144377960	rs208161466	3938.91	0.0130911	0.00252658	0.193	0.000173131	0.000897049
1	144377960	rs208161466	3942.64	0.0120934	0.00243076	0.201	0.000207209	0.00103089
1	144377960	rs208161466	3946.37	0.0115827	0.00236288	0.204	0.000233815	0.00114615
1	144377960	rs208161466	3950.1	0.0106983	0.00218246	0.204	0.000282063	0.00138266
1	144377960	rs208161466	3953.83	0.0111062	0.00219902	0.198	0.000296218	0.00149605
1	144377960	rs208161466	3957.56	0.0118075	0.00218439	0.185	0.000300731	0.00162557
1	144377960	rs208161466	3961.29	0.0120829	0.00221116	0.183	0.000299677	0.00163758
1	144377960	rs208161466	3965.02	0.011287	0.0021671	0.192	0.000412382	0.00214782
1	144377960	rs208161466	3968.75	0.0109748	0.00214008	0.195	0.000432884	0.00221992
1	144377960	rs208161466	3972.48	0.0112693	0.00214117	0.19	0.000427149	0.00224815
1	144377960	rs208161466	3976.21	0.0112082	0.00209593	0.187	0.000287842	0.00153926
1	144377960	rs208161466	3979.94	0.0116692	0.00212379	0.182	0.000280289	0.00154005
1	144377960	rs208161466	3983.67	0.0116675	0.00217015	0.186	0.000264215	0.00142051
1	144377960	rs208161466	3987.4	0.0125182	0.0022783	0.182	0.000262539	0.00144252
1	144377960	rs208161466	3991.13	0.01288	0.00236992	0.184	0.000185191	0.00100647
1	146481250	rs383691757	FP	332.079	175.006	0.527	6.7025e-06	1.27182e-05
1	146481250	rs383691757	LP	18.0679	8.04023	0.445	0.0008249	0.00185371
1	146481250	rs383691757	PP	64.6217	33.4094	0.517	0.00031045	0.000600483
1	146481250	rs383691757	660.215	0.328182	0	0	4.01493e-05	-
1	146481250	rs383691757	663.945	0.31323	0.00031323	0.001	1.82604e-06	0.00182604
1	146481250	rs383691757	675.135	0.189054	0.000378109	0.002	1.54471e-06	0.000772354
1	146481250	rs383691757	678.865	0.20353	0	0	4.53487e-06	-
1	146481250	rs383691757	682.595	0.21899	0.00021899	0.001	6.06423e-05	0.0606423
1	146481250	rs383691757	686.325	0.179241	0	0	5.24343e-05	-
1	146481250	rs383691757	690.055	0.153148	0.000153148	0.001	1.51066e-06	0.00151066
1	146481250	rs383691757	701.245	0.168831	0.000337662	0.002	2.46518e-06	0.00123259
1	146481250	rs383691757	704.976	0.185913	0	0	3.48146e-06	-
1	146481250	rs383691757	719.896	0.165912	0	0	3.8934e-06	-
1	146481250	rs383691757	723.626	0.184205	0	0	2.31718e-06	-
1	146481250	rs383691757	731.086	0.197523	0.000395047	0.002	8.55211e-05	0.0427605
1	146481250	rs383691757	734.816	0.205272	0.000410543	0.002	1.90187e-05	0.00950933
1	146481250	rs383691757	738.546	0.184397	0.000184397	0.001	6.30005e-06	0.00630005
1	146481250	rs383691757	742.276	0.15664	0.00031328	0.002	8.32381e-06	0.00416191
1	146481250	rs383691757	746.006	0.138232	0.000414695	0.003	3.73897e-07	0.000124632
1	146481250	rs383691757	749.736	0.116396	0.000232792	0.002	7.38537e-07	0.000369269
1	146481250	rs383691757	753.466	0.109979	0.000329938	0.003	1.59583e-05	0.00531944
1	146481250	rs383691757	757.196	0.111279	0.000333838	0.003	9.55062e-05	0.0318354
1	146481250	rs383691757	764.656	0.0870461	0	0	1.72525e-06	-
1	146481250	rs383691757	768.386	0.0771026	0.000154205	0.002	3.48597e-06	0.00174298
1	146481250	rs383691757	772.116	0.0864099	0.00025923	0.003	2.16728e-05	0.00722427
1	146481250	rs383691757	775.846	0.085539	8.5539e-05	0.001	4.82697e-06	0.00482697
1	146481250	rs383691757	783.306	0.0942321	0.000188464	0.002	1.63382e-05	0.0081691
1	146481250	rs383691757	787.036	0.106298	0.000212596	0.002	1.13508e-05	0.00567542
1	146481250	rs383691757	790.766	0.0959483	0.000191897	0.002	2.68617e-05	0.0134309
1	146481250	rs383691757	805.686	0.0705057	0	0	5.14273e-05	-
1	146481250	rs383691757	809.416	0.0685899	0	0	3.27258e-05	-
1	146481250	rs383691757	813.146	0.0663803	0.000132761	0.002	2.34363e-05	0.0117181
1	146481250	rs383691757	816.876	0.073907	7.3907e-05	0.001	1.90541e-05	0.0190541
1	146481250	rs383691757	820.606	0.096751	0.000193502	0.002	6.98315e-05	0.0349158
1	146481250	rs383691757	820.606	0.096751	0.000193502	0.002	6.98315e-05	0.0349158
1	146481250	rs383691757	828.066	0.104238	0	0	1.89942e-05	-
1	146481250	rs383691757	831.797	0.101181	0	0	2.52087e-05	-
1	146481250	rs383691757	846.717	0.127808	0.000255615	0.002	3.53352e-05	0.0176676
1	146481250	rs383691757	850.447	0.101675	0.000101675	0.001	9.5599e-05	0.095599
1	146481250	rs383691757	857.907	0.0743899	7.43899e-05	0.001	0.000146979	0.146979
1	146481250	rs383691757	861.637	0.0728572	7.28572e-05	0.001	0.000173015	0.173015
1	146481250	rs383691757	865.367	0.0624851	6.24851e-05	0.001	0.000207099	0.207099
1	146481250	rs383691757	869.097	0.0507595	0.000203038	0.004	0.000374828	0.093707
1	146481250	rs383691757	872.827	0.0420456	0.000504548	0.012	0.000279352	0.0232793
1	146481250	rs383691757	876.557	0.0407378	0.00109992	0.027	0.000201394	0.00745903
1	146481250	rs383691757	880.287	0.0445901	0.00169442	0.038	0.000298896	0.00786569
1	146481250	rs383691757	884.017	0.0464299	0.00283222	0.061	0.000215724	0.00353646
1	146481250	rs383691757	887.747	0.04973	0.00353083	0.071	0.000155606	0.00219163
1	146481250	rs383691757	891.477	0.0522661	0.00412902	0.079	0.000179525	0.00227246
1	146481250	rs383691757	895.207	0.056327	0.00642128	0.114	6.09611e-05	0.000534746
1	146481250	rs383691757	898.937	0.0502009	0.00858436	0.171	6.36594e-05	0.000372277
1	146481250	rs383691757	902.667	0.0388606	0.00882136	0.227	4.82036e-05	0.00021235
1	146481250	rs383691757	906.397	0.0375964	0.00913592	0.243	0.000104115	0.000428456
1	146481250	rs383691757	910.127	0.0301025	0.0104456	0.347	0.000181789	0.000523888
1	146481250	rs383691757	913.857	0.0270422	0.0116011	0.429	0.000265175	0.000618123
1	146481250	rs383691757	917.587	0.0254921	0.0116499	0.457	0.000146899	0.000321443
1	146481250	rs383691757	921.317	0.0243297	0.0115323	0.474	9.36134e-05	0.000197497
1	146481250	rs383691757	925.047	0.0233368	0.0113184	0.485	0.000225861	0.000465693
1	146481250	rs383691757	928.777	0.0221551	0.0109668	0.495	0.000366527	0.000740458
1	146481250	rs383691757	932.507	0.0210928	0.0105464	0.5	0.000455058	0.000910116
1	146481250	rs383691757	936.237	0.0199682	0.0100839	0.505	0.0004436	0.000878416
1	146481250	rs383691757	939.967	0.0184539	0.00937458	0.508	0.000439646	0.000865444
1	146481250	rs383691757	943.697	0.0170278	0.0086842	0.51	0.000305693	0.000599399
1	146481250	rs383691757	947.427	0.015836	0.00812388	0.513	0.000329344	0.000641996
1	146481250	rs383691757	951.157	0.0146895	0.00757979	0.516	0.000276261	0.000535389
1	146481250	rs383691757	954.887	0.0133916	0.00693684	0.518	0.000185862	0.000358808
1	146481250	rs383691757	958.618	0.0119455	0.0061758	0.517	0.000181432	0.000350932
1	146481250	rs383691757	962.348	0.0105023	0.0054192	0.516	0.000142146	0.000275477
1	146481250	rs383691757	966.078	0.00954143	0.00491383	0.515	0.00016174	0.000314058
1	146481250	rs383691757	969.808	0.00921578	0.00472769	0.513	0.000167973	0.000327433
1	146481250	rs383691757	973.538	0.00914851	0.00464744	0.508	0.000236849	0.000466238
1	146481250	rs383691757	977.268	0.0090063	0.00450315	0.5	0.00024186	0.000483719
1	146481250	rs383691757	980.998	0.00886664	0.00437125	0.493	0.000427559	0.000867259
1	146481250	rs383691757	984.728	0.00880297	0.00426944	0.485	0.000543927	0.0011215
1	146481250	rs383691757	988.458	0.00889889	0.00424477	0.477	0.000630802	0.00132244
1	146481250	rs383691757	992.188	0.00895242	0.00420764	0.47	0.000602975	0.00128293
1	146481250	rs383691757	995.918	0.00885795	0.00411009	0.464	0.000613482	0.00132216
1	146481250	rs383691757	999.648	0.00875053	0.004034	0.461	0.00060411	0.00131043
1	146481250	rs383691757	1003.38	0.00840988	0.00386014	0.459	0.000626224	0.00136432
1	146481250	rs383691757	1007.11	0.00843054	0.00385276	0.457	0.000635272	0.00139009
1	146481250	rs383691757	1010.84	0.00945587	0.00429297	0.454	0.000459974	0.00101316
1	146481250	rs383691757	1014.57	0.0118823	0.00535891	0.451	0.000349897	0.000775825
1	146481250	rs383691757	1018.3	0.0154377	0.00693155	0.449	0.000319779	0.000712202
1	146481250	rs383691757	1022.03	0.0192233	0.00861204	0.448	0.000241353	0.000538735
1	146481250	rs383691757	1025.76	0.0228294	0.0101819	0.446	0.000279476	0.000626629
1	146481250	rs383691757	1029.49	0.0256909	0.0114325	0.445	0.000315794	0.00070965
1	146481250	rs383691757	1033.22	0.0284509	0.0126038	0.443	0.000235649	0.000531939
1	146481250	rs383691757	1036.95	0.0309308	0.0136714	0.442	0.0002075	0.000469458
1	146481250	rs383691757	1040.68	0.0324232	0.0142662	0.44	0.000216373	0.000491758
1	146481250	rs383691757	1044.41	0.0326602	0.0143378	0.439	0.0002468	0.000562187
1	146481250	rs383691757	1048.14	0.0316103	0.0138137	0.437	0.000378811	0.000866844
1	146481250	rs383691757	1051.87	0.0297969	0.0129318	0.434	0.000564566	0.00130084
1	146481250	rs383691757	1055.6	0.0282928	0.0121659	0.43	0.000776478	0.00180576
1	146481250	rs383691757	1059.33	0.0275964	0.0118389	0.429	0.000968655	0.00225794
1	146481250	rs383691757	1063.06	0.028574	0.0122011	0.427	0.0013358	0.00312834
1	146481250	rs383691757	1066.79	0.0313453	0.0133531	0.426	0.00178183	0.00418269
1	146481250	rs383691757	1070.52	0.0366165	0.0155254	0.424	0.00236083	0.005568
1	146481250	rs383691757	1074.25	0.0395354	0.016763	0.424	0.00286187	0.0067497
1	146481250	rs383691757	1077.98	0.0385055	0.0164033	0.426	0.00306419	0.00719293
1	146481250	rs383691757	1081.71	0.0354532	0.0152094	0.429	0.00266773	0.00621848
1	146481250	rs383691757	1085.44	0.0313009	0.0135533	0.433	0.00261676	0.00604333
1	146481250	rs383691757	1089.17	0.0270993	0.0120321	0.444	0.00299911	0.00675475
1	146481250	rs383691757	1092.9	0.0244713	0.0111345	0.455	0.00252337	0.00554588
1	146481250	rs383691757	1096.63	0.0226822	0.0105472	0.465	0.00166147	0.00357305
1	146481250	rs383691757	1100.36	0.0209143	0.00993431	0.475	0.00232211	0.00488865
1	146481250	rs383691757	1104.09	0.0192589	0.00928281	0.482	0.00203738	0.00422693
1	146481250	rs383691757	1107.82	0.0181537	0.00887718	0.489	0.00171303	0.00350314
1	146481250	rs383691757	1111.55	0.0182004	0.00897279	0.493	0.00130336	0.00264374
1	146481250	rs383691757	1115.28	0.0184069	0.00898258	0.488	0.00102348	0.0020973
1	146481250	rs383691757	1119.01	0.0169292	0.00809215	0.478	0.0012753	0.002668
1	146481250	rs383691757	1122.74	0.0137757	0.00640569	0.465	0.00150917	0.00324552
1	146481250	rs383691757	1126.47	0.0109013	0.00493828	0.453	0.00194792	0.00430005
1	146481250	rs383691757	1130.2	0.00891285	0.00405535	0.455	0.00239699	0.00526811
1	146481250	rs383691757	1133.93	0.00868381	0.00412481	0.475	0.00230503	0.00485268
1	146481250	rs383691757	1137.66	0.0109527	0.00558589	0.51	0.00219843	0.00431065
1	146481250	rs383691757	1141.39	0.0168343	0.00892217	0.53	0.00129959	0.00245206
1	146481250	rs383691757	1145.12	0.0246879	0.0132574	0.537	0.000817647	0.00152262
1	146481250	rs383691757	1148.85	0.0317023	0.0170558	0.538	0.000957814	0.00178032
1	146481250	rs383691757	1152.58	0.0381101	0.0205032	0.538	0.000688879	0.00128044
1	146481250	rs383691757	1156.31	0.0440965	0.0236357	0.536	0.000602184	0.00112348
1	146481250	rs383691757	1160.04	0.0478531	0.0256492	0.536	0.000555523	0.00103642
1	146481250	rs383691757	1163.77	0.0486088	0.0261029	0.537	0.000505743	0.000941793
1	146481250	rs383691757	1167.5	0.045729	0.0246022	0.538	0.000618752	0.0011501
1	146481250	rs383691757	1171.23	0.0397588	0.0214698	0.54	0.000675704	0.0012513
1	146481250	rs383691757	1174.96	0.0318835	0.017249	0.541	0.000538403	0.0009952
1	146481250	rs383691757	1178.69	0.023967	0.0129661	0.541	0.000566544	0.00104722
1	146481250	rs383691757	1182.42	0.0173676	0.00943058	0.543	0.000780761	0.00143787
1	146481250	rs383691757	1186.15	0.0124812	0.0067898	0.544	0.000847483	0.00155787
1	146481250	rs383691757	1189.88	0.00900666	0.00491764	0.546	0.00106225	0.00194551
1	146481250	rs383691757	1193.61	0.0066627	0.00365782	0.549	0.00127867	0.00232909
1	146481250	rs383691757	1197.34	0.00510466	0.00281267	0.551	0.00156098	0.00283299
1	146481250	rs383691757	1201.07	0.0041235	0.00228029	0.553	0.00145474	0.00263063
1	146481250	rs383691757	1204.8	0.00351585	0.0019513	0.555	0.0014918	0.00268793
1	146481250	rs383691757	1208.53	0.00320611	0.00177618	0.554	0.00143528	0.00259077
1	146481250	rs383691757	1212.26	0.003143	0.00173808	0.553	0.00170661	0.00308609
1	146481250	rs383691757	1215.99	0.00329466	0.00182195	0.553	0.00180727	0.00326812
1	146481250	rs383691757	1219.72	0.00374659	0.00207186	0.553	0.0020115	0.00363744
1	146481250	rs383691757	1223.45	0.00442017	0.00245319	0.555	0.00162353	0.00292528
1	146481250	rs383691757	1227.18	0.00533236	0.00297012	0.557	0.00140575	0.00252378
1	146481250	rs383691757	1230.91	0.00616752	0.00344765	0.559	0.00141976	0.00253982
1	146481250	rs383691757	1234.64	0.00687043	0.00384057	0.559	0.0013126	0.00234813
1	146481250	rs383691757	1238.37	0.00726017	0.00403665	0.556	0.00110467	0.00198682
1	146481250	rs383691757	1242.1	0.00730351	0.00403154	0.552	0.00107359	0.0019449
1	146481250	rs383691757	1245.83	0.00672666	0.00367948	0.547	0.00109483	0.00200153
1	146481250	rs383691757	1249.56	0.00582315	0.00312703	0.537	0.000952634	0.00177399
1	146481250	rs383691757	1253.29	0.00478678	0.00251784	0.526	0.000952679	0.00181118
1	146481250	rs383691757	1257.02	0.00394543	0.00202006	0.512	0.000899256	0.00175636
1	146481250	rs383691757	1260.75	0.00324306	0.00162153	0.5	0.00105403	0.00210805
1	146481250	rs383691757	1264.48	0.00271465	0.00130032	0.479	0.000842681	0.00175925
1	146481250	rs383691757	1268.21	0.00230147	0.00105868	0.46	0.00063933	0.00138985
1	146481250	rs383691757	1271.94	0.00204301	0.000896883	0.439	0.000577648	0.00131583
1	146481250	rs383691757	1275.67	0.00183215	0.000784161	0.428	0.000521994	0.00121961
1	146481250	rs383691757	1279.4	0.00173359	0.000724642	0.418	0.000311885	0.000746137
1	146481250	rs383691757	1283.13	0.00166503	0.000679332	0.408	0.000343378	0.000841612
1	146481250	rs383691757	1286.86	0.00160894	0.000632313	0.393	0.000316049	0.000804196
1	146481250	rs383691757	1290.59	0.00154075	0.000590108	0.383	0.000262171	0.000684519
1	146481250	rs383691757	1294.32	0.00154938	0.000576368	0.372	0.000226849	0.000609809
1	146481250	rs383691757	1298.05	0.00158657	0.00058227	0.367	0.000159655	0.000435028
1	146481250	rs383691757	1301.78	0.00163326	0.000601039	0.368	0.000177393	0.000482046
1	146481250	rs383691757	1305.51	0.00176109	0.000644558	0.366	0.000169042	0.000461862
1	146481250	rs383691757	1309.24	0.00191756	0.000694157	0.362	0.000138585	0.000382831
1	146481250	rs383691757	1312.97	0.00202917	0.00073456	0.362	0.000162233	0.000448158
1	146481250	rs383691757	1316.7	0.00209398	0.00076221	0.364	0.000194706	0.000534906
1	146481250	rs383691757	1320.43	0.00217881	0.000797445	0.366	0.000148225	0.000404987
1	146481250	rs383691757	1324.16	0.00229253	0.000850528	0.371	9.54723e-05	0.000257338
1	146481250	rs383691757	1327.89	0.00238777	0.000904964	0.379	9.79618e-05	0.000258474
1	146481250	rs383691757	1331.62	0.00243891	0.000934101	0.383	8.17091e-05	0.00021334
1	146481250	rs383691757	1335.35	0.00239154	0.000925525	0.387	4.04839e-05	0.000104609
1	146481250	rs383691757	1339.08	0.00227244	0.00087716	0.386	4.13287e-05	0.000107069
1	146481250	rs383691757	1342.81	0.00214189	0.000818202	0.382	2.99269e-05	7.83426e-05
1	146481250	rs383691757	1346.54	0.00211606	0.000814685	0.385	1.41673e-05	3.67983e-05
1	146481250	rs383691757	1350.27	0.00210647	0.000823632	0.391	8.24704e-06	2.10922e-05
1	146481250	rs383691757	1354	0.00217394	0.000858708	0.395	2.2266e-06	5.63696e-06
1	146481250	rs383691757	1357.73	0.00225255	0.00091003	0.404	1.10936e-06	2.74594e-06
1	146481250	rs383691757	1361.46	0.00240619	0.00099135	0.412	1.74116e-05	4.22612e-05
1	146481250	rs383691757	1365.19	0.00282452	0.0011976	0.424	6.81651e-05	0.000160767
1	146481250	rs383691757	1368.92	0.00318683	0.00136715	0.429	0.000101377	0.00023631
1	146481250	rs383691757	1372.65	0.0035136	0.00154247	0.439	9.27193e-05	0.000211206
1	146481250	rs383691757	1376.38	0.00393697	0.00177951	0.452	0.000104922	0.000232128
1	146481250	rs383691757	1380.11	0.00437588	0.00198227	0.453	0.000113759	0.000251123
1	146481250	rs383691757	1383.84	0.00534743	0.00248121	0.464	9.56747e-05	0.000206196
1	146481250	rs383691757	1387.57	0.00695546	0.00335949	0.483	7.75168e-05	0.00016049
1	146481250	rs383691757	1391.3	0.00792535	0.00378039	0.477	8.99832e-05	0.000188644
1	146481250	rs383691757	1395.03	0.00846467	0.00396993	0.469	4.97344e-05	0.000106044
1	146481250	rs383691757	1398.76	0.00859909	0.00391258	0.455	2.03183e-05	4.46556e-05
1	146481250	rs383691757	1402.49	0.00853072	0.00387295	0.454	2.11411e-05	4.65663e-05
1	146481250	rs383691757	1406.22	0.00787863	0.00352963	0.448	1.42249e-05	3.17521e-05
1	146481250	rs383691757	1409.95	0.00743217	0.00338164	0.455	1.79715e-05	3.94978e-05
1	146481250	rs383691757	1413.68	0.00676994	0.0031074	0.459	2.00732e-05	4.37324e-05
1	146481250	rs383691757	1417.41	0.00621056	0.00283823	0.457	1.37279e-05	3.00391e-05
1	146481250	rs383691757	1421.14	0.00607519	0.00278851	0.459	1.46662e-05	3.19525e-05
1	146481250	rs383691757	1424.87	0.00584174	0.00263463	0.451	6.06541e-06	1.34488e-05
1	146481250	rs383691757	1428.6	0.0052072	0.00225993	0.434	1.8057e-07	4.1606e-07
1	146481250	rs383691757	1432.33	0.0047112	0.00195986	0.416	7.09324e-06	1.70511e-05
1	146481250	rs383691757	1436.06	0.0047716	0.00198022	0.415	3.45568e-05	8.32694e-05
1	146481250	rs383691757	1439.79	0.00539517	0.00230374	0.427	5.95346e-05	0.000139425
1	146481250	rs383691757	1443.52	0.006214	0.00277144	0.446	0.000104411	0.000234105
1	146481250	rs383691757	1447.25	0.00716387	0.00332403	0.464	0.000156493	0.00033727
1	146481250	rs383691757	1450.98	0.00867238	0.00424946	0.49	0.000114729	0.000234141
1	146481250	rs383691757	1454.71	0.0108324	0.00561118	0.518	0.000123733	0.000238867
1	146481250	rs383691757	1458.44	0.011607	0.00615173	0.53	0.000134698	0.000254147
1	146481250	rs383691757	1462.17	0.011348	0.00607118	0.535	0.000152999	0.000285979
1	146481250	rs383691757	1465.9	0.00947113	0.00505758	0.534	0.000130286	0.000243982
1	146481250	rs383691757	1469.63	0.00471585	0.00229662	0.487	0.000145665	0.000299106
1	146481250	rs383691757	1473.36	0.00277952	0.000925581	0.333	0.000117708	0.000353479
1	146481250	rs383691757	1477.09	0.00446109	0.00169075	0.379	4.25904e-05	0.000112376
1	146481250	rs383691757	1480.82	0.00583034	0.0024604	0.422	2.91741e-05	6.91329e-05
1	146481250	rs383691757	1484.55	0.00679056	0.00291994	0.43	2.7374e-05	6.36606e-05
1	146481250	rs383691757	1488.28	0.00730405	0.00311152	0.426	2.76081e-05	6.48077e-05
1	146481250	rs383691757	1492.01	0.0076434	0.00314908	0.412	3.04797e-05	7.39797e-05
1	146481250	rs383691757	1495.74	0.0080996	0.00316694	0.391	7.27587e-05	0.000186084
1	146481250	rs383691757	1499.47	0.00895338	0.00329484	0.368	0.000178743	0.000485714
1	146481250	rs383691757	1503.2	0.00994399	0.00352017	0.354	0.000208113	0.000587889
1	146481250	rs383691757	1506.93	0.0119281	0.00413906	0.347	0.000238468	0.000687227
1	146481250	rs383691757	1510.66	0.0151507	0.00530274	0.35	0.000243457	0.00069559
1	146481250	rs383691757	1514.39	0.0199527	0.00722286	0.362	0.000343713	0.000949482
1	146481250	rs383691757	1518.12	0.0247288	0.00919913	0.372	0.000394305	0.00105996
1	146481250	rs383691757	1521.85	0.0285644	0.0107974	0.378	0.000327467	0.000866314
1	146481250	rs383691757	1525.58	0.0334305	0.0129042	0.386	0.000363979	0.000942951
1	146481250	rs383691757	1529.31	0.0387408	0.0151476	0.391	0.000420805	0.00107623
1	146481250	rs383691757	1533.04	0.0452302	0.0179112	0.396	0.000396757	0.00100191
1	146481250	rs383691757	1536.77	0.0506066	0.0201414	0.398	0.000398972	0.00100244
1	146481250	rs383691757	1540.5	0.0556864	0.0223302	0.401	0.000401538	0.00100134
1	146481250	rs383691757	1544.23	0.059316	0.0237857	0.401	0.000385209	0.000960622
1	146481250	rs383691757	1547.96	0.0606612	0.0242645	0.4	0.000358719	0.000896798
1	146481250	rs383691757	1551.69	0.0592805	0.0235936	0.398	0.000283394	0.000712046
1	146481250	rs383691757	1555.42	0.0552858	0.0218379	0.395	0.000233928	0.000592222
1	146481250	rs383691757	1559.15	0.0499964	0.0196486	0.393	0.000120887	0.0003076
1	146481250	rs383691757	1562.88	0.0440802	0.0171031	0.388	8.11564e-05	0.000209166
1	146481250	rs383691757	1566.61	0.0387975	0.0152086	0.392	5.1715e-05	0.000131926
1	146481250	rs383691757	1570.34	0.0346584	0.0137941	0.398	1.99105e-05	5.00265e-05
1	146481250	rs383691757	1574.07	0.0321318	0.0134632	0.419	3.12787e-07	7.46509e-07
1	146481250	rs383691757	1577.8	0.0314473	0.0140255	0.446	6.44398e-06	1.44484e-05
1	146481250	rs383691757	1581.53	0.0328209	0.0155243	0.473	3.63536e-05	7.68574e-05
1	146481250	rs383691757	1585.26	0.0353902	0.017412	0.492	4.91411e-05	9.98803e-05
1	146481250	rs383691757	1588.99	0.039029	0.0197096	0.505	6.88661e-05	0.000136369
1	146481250	rs383691757	1592.72	0.0434421	0.0222858	0.513	8.72061e-05	0.000169992
1	146481250	rs383691757	1596.45	0.0483261	0.0248396	0.514	6.73987e-05	0.000131126
[truncated: 31,442 more rows]

## Sheet: Table S12
Iteration	Wavenumber	Tag variant						Top chromosomal variant
		Chr	Position	Variant ID	Beta	SE	P-value	Variant ID	Position	P-value
					(x1000)	(x1000)
0	1022	3	15411459	rs134900385	-0.1242	0.0569	0.029	rs380597285	15550598	9.4e-41
1	1022	3	15411459	rs134900385	-0.5463	0.0612	4.3e-19	-	-	-
0	1029	19	43036265	rs210324533	1.2011	0.0882	2.8e-42	rs134004053	33507820	3.1e-48
1	1029	19	43036265	rs210324533	1.071	0.0779	5.3e-43	-	-	-
0	1071	1	146481250	rs383691757	0.4159	0.0555	6.9e-14	rs42167460	154122887	5.7e-56
1	1071	1	146481250	rs383691757	0.4008	0.0512	4.7e-15	-	-	-
0	1089	3	53755929	rs209271975	-0.418	0.0503	9.7e-17	rs135505063	15553577	5.6e-22
1	1089	3	53755929	rs209271975	-0.486	0.0507	8.6e-22	-	-	-
0	1112	11	78868975	.	-0.2791	0.0373	7.8e-14	rs41255676	103301030	1.9e-33
1	1112	11	78868975	.	-0.3273	0.0361	1.2e-19	-	-	-
0	1220	19	57079881	rs381175117	0.1637	0.0171	9.2e-22	rs211393139	59274008	1.2e-23
1	1220	19	57079881	rs381175117	0.1639	0.016	1.7e-24	rs481837688	43053995	1.2e-24
2	1220	19	57079881	rs381175117	0.1572	0.0158	2e-23	-	-	-
0	1425	16	66314547	rs42579412	-0.1501	0.022	9.6e-12	.	67682440	1.6e-23
1	1425	16	66314547	rs42579412	-0.1449	0.0202	7.9e-13	rs109818694	25134077	1.3e-13
2	1425	16	66314547	rs42579412	-0.1758	0.0219	1e-15	-	-	-
0	1436	6	87388064	rs379473589	-0.4558	0.0214	3.2e-100	rs43702337	38027010	2.1e-361
1	1436	6	87388064	rs379473589	-0.4089	0.0195	1.1e-97	-	-	-
0	1458	5	75732526	rs210305241	-0.4125	0.0321	8.2e-38	rs211210569	93945738	2e-50
1	1458	5	75732526	rs210305241	-0.3931	0.0289	4.4e-42	-	-	-
0	1466	3	34387618	rs109030498	0.2834	0.0304	1.3e-20	rs380597285	15550598	3.5e-48
1	1466	3	34387618	rs109030498	0.3052	0.0294	3.5e-25	-	-	-
0	1466	5	75729880	rs384734208	-0.3497	0.0282	2.5e-35	rs211210569	93945738	7.9e-58
1	1466	5	75729880	rs384734208	-0.3909	0.0271	5e-47	-	-	-
0	1466	18	2203322	rs132899112	-0.2279	0.0309	1.7e-13	rs385293199	36929783	4.4e-18
1	1466	18	2203322	rs132899112	-0.2376	0.0298	1.4e-15	-	-	-
0	1470	9	87585031	rs110986237	-0.1504	0.0196	1.5e-14	rs210707987	26534106	2.3e-20
1	1470	9	87585031	rs110986237	-0.1477	0.019	7.4e-15	-	-	-
0	1548	29	44579245	rs439384463	1.3891	0.1652	4.1e-17	rs208795075	41715746	7.9e-29
1	1548	29	44579245	rs439384463	1.2631	0.1649	1.9e-14	rs384691767	9571372	8e-16
2	1548	29	44579245	rs439384463	1.3728	0.1688	4.3e-16	-	-	-
0	1757	16	67730371	rs380453838	-0.5382	0.0704	2.1e-14	rs455107942	1603100	1.3e-18
1	1757	16	67730371	rs380453838	-0.6245	0.0662	3.8e-21	-	-	-
0	1772	6	46568418	rs210515595	-0.0483	0.0054	1.7e-19	rs43702337	38027010	3.2e-179
1	1772	6	46568418	rs210515595	-0.0519	0.0052	4e-23	rs109193501	87154594	1.9e-84
2	1772	6	46568418	rs210515595	-0.0557	0.0054	7.5e-25	rs211550565	87389930	3e-38
3	1772	6	46568418	rs210515595	-0.0487	0.0051	7.7e-22	-	-	-
0	2760	11	14180010	rs110527112	0.0803	0.008	9.9e-24	rs439896146	103298664	7.7e-35
1	2760	11	14180010	rs110527112	0.0937	0.0084	3.6e-29	-	-	-
0	2794	1	5120248	rs42317521	0.0952	0.0113	4.9e-17	rs208161466	144377960	3.6e-67
1	2794	1	5120248	rs42317521	0.0917	0.0107	1.2e-17	rs207836083	154125158	3.4e-40
2	2794	1	5120248	rs42317521	0.0925	0.0107	4e-18	-	-	-
0	2977	27	41267242	rs109068627	0.2362	0.0231	1.4e-24	rs109615214	36202188	1.7e-32
1	2977	27	41267242	rs109068627	0.2361	0.0223	3.5e-26	-	-	-

## Sheet: Table S13
Chr	Position	Tag variant ID	Minor allele frequency	Trait	Beta	SE	P-value
3	34387618	rs109030498	0.3034	FP	0.0348	0.0048	6e-13
5	75698283	rs385866519	0.4049	FP	-0.0398	0.0045	4e-19
5	93945738	rs211210569	0.3393	FP	-0.113	0.0052	6.7e-106
10	46483019	rs133089336	0.1873	FP	0.0467	0.0064	4.5e-13
11	104229609	rs110534892	0.4536	FP	0.0338	0.0044	2.6e-14
16	67730371	rs380453838	0.3391	FP	-0.0412	0.0046	2.6e-19
27	36211708	rs209855549	0.4361	FP	-0.1223	0.005	9.7e-132
1	154122887	rs42167460	0.229	LP	0.0215	0.0014	1.2e-50
3	15433518	rs109749506	0.1263	LP	-0.0181	0.0019	1.3e-20
3	15545091	rs379353107	0.4787	LP	0.0165	0.0012	2.2e-42
3	53994057	rs211488591	0.3084	LP	-0.0112	0.0013	6.7e-18
19	43036265	rs210324533	0.0846	LP	0.0263	0.002	9.4e-40
19	61134515	rs41923843	0.3283	LP	0.0179	0.0012	1.1e-46
20	58448763	rs134813825	0.2146	LP	-0.0128	0.0015	3.2e-18
27	36204066	rs208306200	0.4372	LP	0.0114	0.0012	1.9e-21
29	9577372	rs380473328	0.2701	LP	0.0342	0.0014	2.1e-140
3	15520971	rs109098377	0.1245	PP	0.027	0.0033	7.5e-16
3	15550598	rs380597285	0.4784	PP	-0.0265	0.0021	1.7e-37
5	75680825	rs208925020	0.4325	PP	-0.0234	0.0024	8.5e-23
5	93945738	rs211210569	0.3306	PP	-0.0328	0.0024	3.7e-42
6	87387870	rs382652853	0.3056	PP	-0.0409	0.0029	2.9e-45
10	46581015	rs109326466	0.2011	PP	0.0331	0.0026	4e-38
18	2203325	rs135350753	0.2848	PP	-0.0168	0.0023	2.1e-13
19	43035006	rs209494359	0.0846	PP	-0.0493	0.0037	1.6e-40
24	58817202	rs208779762	0.1281	PP	0.0324	0.0031	5.7e-26

## Sheet: Table S14
Iteration	Trait	Tag variant						Top chromosomal variant
		Chr	Position	Variant ID	Beta	SE	P-value	Variant ID	Position	P-value
0	FP	3	34387618	rs109030498	0.0356	0.0055	1.1e-10	rs209893961	15439331	2.4e-20
1	FP	3	34387618	rs109030498	0.0351	0.0048	2.1e-13	rs137345288	7909183	7.8e-20
2	FP	3	34387618	rs109030498	0.0348	0.0048	6e-13	-	-	-
0	FP	5	75698283	rs385866519	-0.0374	0.0052	4.7e-13	rs211210569	93945738	6.7e-106
1	FP	5	75698283	rs385866519	-0.0398	0.0045	4e-19	-	-	-
0	FP	11	104229609	rs110534892	0.0451	0.0051	9e-19	rs109625649	103304757	4.3e-46
1	FP	11	104229609	rs110534892	0.0338	0.0044	2.6e-14	-	-	-
0	FP	16	67730371	rs380453838	-0.0413	0.0053	7.5e-15	rs455107942	1603100	6.7e-22
1	FP	16	67730371	rs380453838	-0.0412	0.0046	2.6e-19	-	-	-
0	LP	3	15433518	rs109749506	-0.004	0.0018	0.025	rs379353107	15545091	2.2e-42
1	LP	3	15433518	rs109749506	-0.0181	0.0019	1.3e-20	-	-	-
0	LP	3	53994057	rs211488591	-0.0092	0.0013	3.9e-13	rs379353107	15545091	2.2e-42
1	LP	3	53994057	rs211488591	-0.0116	0.0013	4e-18	rs109749506	15433518	1.3e-20
2	LP	3	53994057	rs211488591	-0.0112	0.0013	6.7e-18	-	-	-
0	LP	19	43036265	rs210324533	0.0267	0.0022	8.7e-35	rs134004053	33507820	3.3e-46
1	LP	19	43036265	rs210324533	0.0285	0.0021	2.4e-41	rs41923843	61134515	1.1e-46
2	LP	19	43036265	rs210324533	0.0265	0.002	1.8e-39	rs380366159	61007700	4e-47
3	LP	19	43036265	rs210324533	0.0263	0.002	9.4e-40	-	-	-
0	LP	19	61134515	rs41923843	0.0171	0.0013	2.8e-40	rs134004053	33507820	3.3e-46
1	LP	19	61134515	rs41923843	0.0179	0.0012	1.1e-46	-	-	-
0	PP	3	15520971	rs109098377	0.0043	0.0031	0.16	rs380597285	15550598	1.7e-37
1	PP	3	15520971	rs109098377	0.0301	0.0037	3.5e-16	rs111021620	34314123	4.5e-26
2	PP	3	15520971	rs109098377	0.027	0.0033	7.5e-16	-	-	-
0	PP	5	75680825	rs208925020	-0.025	0.0021	3.2e-33	rs210094995	75758989	3.3e-34
1	PP	5	75680825	rs208925020	-0.0248	0.0027	1.1e-20	rs211210569	93945738	3.7e-42
2	PP	5	75680825	rs208925020	-0.0213	0.0024	4.1e-19	rs384479185	118239754	3.9e-32
3	PP	5	75680825	rs208925020	-0.0229	0.0024	1.3e-21	rs380520478	31352419	8.4e-24
4	PP	5	75680825	rs208925020	-0.0234	0.0024	8.5e-23	-	-	-
0	PP	5	93945738	rs211210569	-0.0248	0.0021	9.6e-32	rs210094995	75758989	3.3e-34
1	PP	5	93945738	rs211210569	-0.0328	0.0024	3.7e-42	-	-	-
0	PP	6	87387870	rs382652853	-0.0455	0.0022	2.3e-96	rs43702337	38027010	6.4e-115
1	PP	6	87387870	rs382652853	-0.0594	0.0024	3.4e-130	rs109193501	87154594	8.7e-151
2	PP	6	87387870	rs382652853	-0.0409	0.0029	2.9e-45	-	-	-
